# Supplementary material for: scLENS: data-driven signal detection for unbiased scRNA-seq data analysis
Source: Nat Commun. 2024 Apr 27;15:3575. doi: 10.1038/s41467-024-47884-3 (PMC11519519; doi:10.1038/s41467-024-47884-3)
Supplement: Supplementary file 4 — Supplementary Data 1 [file 41467_2024_47884_MOESM4_ESM.xlsx]

## Sheet: Data_without_ground_truth
Data_name	data_type	ncell	ngenes	Avg(TGC)	sparsity	# sigs detected by scLENS	ks_test-scLENS	ks_static-scLENS	# sigs detected by scLENS-med	ks_test-scLENS-med	ks_static-scLENS-med
E-MTAB-10148_plate1	Downsampled_5000	344	8815	4952.99	0.762826	11	1	0.00683783	11	1	0.00632718
E-MTAB-10148_plate1	Origin	344	8815	207407	0.0929029	44	1	0.0102988	43	1	0.0158367
E-MTAB-13293	Downsampled_5000	1901	14521	5868.23	0.867588	34	1	0.00565698	22	1	0.0109888
E-MTAB-13293	Origin	1901	14521	26183.9	0.633438	72	1	0.00975873	38	1	0.0151761
HEK_lowvolume	Downsampled_5000	194	7813	4722.38	0.747412	9	1	0.00959054	8	1	0.0137298
HEK_lowvolume	Origin	194	7813	91450.9	0.171862	29	1	0.014598	28	1	0.0133121
HEKxpress_cycles_cleanups	Downsampled_5000	6339	17564	4991.3	0.887186	39	1	0.00207249	39	1	0.0037205
HEKxpress_cycles_cleanups	Origin	6339	17564	74326.4	0.537889	184	1	0.0891249	167	1	0.0827531
K562_lowvolume	Downsampled_5000	231	6576	4818.65	0.727171	9	1	0.00990808	9	1	0.0123613
K562_lowvolume	Origin	231	6576	76917.4	0.172951	26	1	0.00938239	27	1	0.00880308
mcSCRBseq	Downsampled_5000	249	7562	4814.4	0.76245	8	1	0.0116804	8	1	0.00960033
mcSCRBseq	Origin	249	7562	61305.4	0.249118	20	1	0.020755	19	1	0.0213574
omicseye_darmanis	Downsampled_5000	458	5711	4918.5	0.900421	15	1	0.00600669	15	1	0.00454922
omicseye_darmanis	Origin	458	5711	2.38028e+06	0.504233	26	1	0.0128259	22	1	0.00782644
omicseye_deng	Downsampled_5000	267	7968	4887.94	0.738206	14	1	0.0131801	14	1	0.00853267
omicseye_deng	Origin	267	7968	10206621	0.162034	23	1	0.0107586	23	1	0.0125396
omicseye_goolam	Downsampled_5000	124	5299	4644.98	0.655436	8	1	0.020151	7	1	0.0161291
omicseye_goolam	Origin	124	5299	1.49711e+06	0.0115838	28	1	0.021978	29	1	0.0208573
omicseye_li	Downsampled_5000	135	5229	4518.1	0.72561	11	1	0.0145924	9	1	0.0280691
omicseye_li	Origin	135	5229	2.16695e+06	0.191366	16	1	0.012741	14	1	0.0375943
smartSeq3_fibroblasts_alt	Downsampled_5000	713	10785	4998.55	0.801236	14	1	0.00390795	15	1	0.0026179
smartSeq3_fibroblasts_alt	Origin	713	10785	197982	0.164351	68	1	0.0059822	67	1	0.00478708
smartSeq3_siRNA_knockdown	Downsampled_5000	4298	12746	4994.04	0.824193	46	1	0.00211765	45	1	0.00188103
smartSeq3_siRNA_knockdown	Origin	4298	12746	125022	0.348874	162	1	0.0120622	163	1	0.0120927
Smartseq3.Fibroblasts	Downsampled_5000	369	9065	4907.15	0.758374	12	1	0.00540429	12	1	0.00906074
Smartseq3.Fibroblasts	Origin	369	9065	223915	0.146767	41	1	0.00917079	41	1	0.00920245
Smartseq3.HEK	Downsampled_5000	285	8546	5111.55	0.762613	10	1	0.00819969	8	1	0.0126366
Smartseq3.HEK	Origin	285	8546	57035.3	0.251379	32	1	0.0203272	32	1	0.0156768
Smartseq3xpress_SeqAmp_KAPA	Downsampled_5000	4076	17231	5084.23	0.883411	33	1	0.00175845	29	1	0.00232791
Smartseq3xpress_SeqAmp_KAPA	Origin	4076	17231	69189.8	0.521849	209	1	0.0102095	161	1	0.00959866
Smartseq3xpress_SeqAmp_TSOs_RTtest_v1	Downsampled_5000	4440	16789	4987.9	0.884695	27	1	0.00186918	27	1	0.00725459
Smartseq3xpress_SeqAmp_TSOs_RTtest_v1	Origin	4440	16789	89711.5	0.484583	125	1	0.00859364	125	1	0.00697839
Smartseq3xpress_SeqAmp_TSOs_RTtest_v3	Downsampled_5000	3641	15604	4986.45	0.881748	28	1	0.00459299	26	1	0.00441807
Smartseq3xpress_SeqAmp_TSOs_RTtest_v3	Origin	3641	15604	110590	0.443961	121	1	0.00786125	117	1	0.00423984
Smartseq3xpress_SeqAmp_TSOs_RTtest_v5	Downsampled_5000	2025	13683	4978.19	0.871184	21	1	0.00488008	17	1	0.00686712
Smartseq3xpress_SeqAmp_TSOs_RTtest_v5	Origin	2025	13683	55048.3	0.527665	68	1	0.00357745	63	1	0.0136961
Smartseq3xpress_SeqAmp_TSOs_RTtest_v7	Downsampled_5000	4384	17013	4985.59	0.929576	31	1	0.00260416	30	1	0.00276494
Smartseq3xpress_SeqAmp_TSOs_RTtest_v7	Origin	4384	17013	25910	0.780334	66	1	0.00543668	56	1	0.00862035

## Sheet: Data_with_ground_truth
Category	Data_name	# sigs detected by scLENS	ks_static-scLENS	ks_test-scLENS	ncell	ngenes	sparsity	Elapsed time (sec) - scLENS	Avg(TGC)	# sigs detected by scLENS-med	ks_static-scLENS-med	ks_test-scLENS-med	Elapsed time (sec) - scLENS-med	ΔSIL-scLENS
F1000_	Koh	30	0.00872	pass	531	31505	0.55	33.13	1530000	25	0.00684	pass	61.27	0.759189
F1000_	Kumar	16	0.0183	pass	246	40371	0.38	10.76	1720000	17	0.00644	pass	17.01	0.514894
F1000_	Trapnell	19	0.00854	pass	222	24917	0.46	6.65	2020000	20	0.00745	pass	10.52	-
F1000_	Z4eq	12	0.0106	pass	3963	9460	0.95	34.65	1354.91	12	0.00857	pass	17.32	0.187663
F1000_	Z4ueq	16	0.00767	pass	6439	10512	0.95	76.77	1275.09	16	0.00797	pass	36	0.289993
F1000_	Z8eq	15	0.00634	pass	3960	9651	0.94	34.34	1404.7	14	0.00507	pass	17.69	0.20939
balanced_new	z_data_12073	14	0.0117	pass	11971	11850	0.95	251.94	1411.39	12	0.00894	pass	138.94	0.200569
balanced_new	z_data_2410	12	0.0026	pass	2396	8194	0.93	22.31	1400.55	16	0.00284	pass	10.95	0.220311
balanced_new	z_data_3869	17	0.00225	pass	3838	9501	0.94	41.57	1393.99	17	0.00229	pass	19.73	0.227989
balanced_new	z_data_785	11	0.00462	pass	778	4803	0.89	5.22	1354.78	12	0.00395	pass	6.36	0.213476
balanced_new	z_data_7993	12	0.0144	pass	7941	11019	0.95	103.06	1392.49	13	0.0159	pass	56.81	0.215043
imbalanced_new	z_data_3706	16	0.00153	pass	3668	9581	0.94	35.03	1457.81	15	0.00729	pass	18.78	0.143018
imbalanced_new	z_data_4292	12	0.01	pass	4254	9813	0.94	41.97	1426.94	13	0.00976	pass	21.64	0.179354
imbalanced_new	z_data_4757	12	0.00315	pass	4721	9962	0.94	48.85	1413.94	15	0.00335	pass	24.22	0.235141
imbalanced_new	z_data_4952	8	0.0105	pass	4917	9733	0.95	63.81	1309.04	15	0.00929	pass	26.2	0.197803
imbalanced_new	z_data_5730	12	0.0052	pass	5683	10322	0.95	66.5	1352.3	12	0.00501	pass	32.71	0.211371
balanced_new	T_muris_1019	74	0.0114	pass	1019	12199	0.82	13.4	7994.07	63	0.0112	pass	10.27	0.0228174
balanced_new	T_muris_2006	177	0.018	pass	2006	12812	0.83	24.4	8335.91	157	0.0152	pass	19.67	0.00715089
balanced_new	T_muris_3016	189	0.0157	pass	3016	13355	0.84	43.05	8380.16	191	0.012	pass	31.09	0.00837767
balanced_new	T_muris_3966	92	0.0136	pass	3966	13556	0.85	43.35	7538.66	129	0.0116	pass	36.53	0.00414014
balanced_new	T_muris_5033	160	0.0184	pass	5033	13949	0.85	72.99	7837.84	192	0.0107	pass	54.39	0.00710309
imbalanced_new	tmp_1	143	0.00876	pass	4827	11355	0.83	87.37	6396.15	215	0.016	pass	49.77	-0.016647
imbalanced_new	tmp_2	309	0.0104	pass	3501	12117	0.84	52	6507.09	312	0.0177	pass	40.31	-0.0265256
imbalanced_new	tmp_3	299	0.00879	pass	4244	13107	0.79	76.11	12034.4	316	0.0142	pass	61.48	-0.0511317
imbalanced_new	tmp_4	369	0.0189	pass	4313	13540	0.84	69.41	7575.77	365	0.0159	pass	57.26	0.003784
imbalanced_new	tmp_5	141	0.0188	pass	2485	10294	0.8	50.14	8322.9	142	0.0169	pass	43.47	-0.119185
sim_Tcell	2250-1220	17	0.00881	pass	2951	10652	0.91	36.18	2278.15	19	0.00759	pass	18.01	0.550878
sim_Tcell	2251-1179	18	0.00422	pass	3000	10975	0.91	44.71	2246.14	18	0.00445	pass	24.03	0.533046
sim_Tcell	2972-1523	18	0.00432	pass	3000	11361	0.89	53.52	2967.65	19	0.00343	pass	23.98	0.634831
sim_Tcell	3276-1042	37	0.00636	pass	3000	11518	0.88	27.36	3271.84	21	0.00638	pass	28.09	0.606272
sim_Tcell	3689-1878	20	0.00401	pass	3000	11622	0.88	58.82	3685.17	20	0.00386	pass	26.82	0.680994
sim_Tcell	4249-2916	19	0.00648	pass	2971	11600	0.87	37.98	4284.96	17	0.00627	pass	26.26	0.790417
sim_Tcell	4320-2134	36	0.00366	pass	3000	11818	0.86	30.57	4317.02	22	0.00379	pass	30.83	0.73276
sim_Tcell	4797-2332	22	0.00421	pass	3000	11942	0.86	54.5	4794.45	22	0.00398	pass	27.03	0.767129
sim_Tcell	5930-3210	19	0.00701	pass	2988	12048	0.85	52.7	5946.6	20	0.0049	pass	32.19	0.800339
sim_Tcell	5960-1400	49	0.0079	pass	3000	12086	0.84	29.98	5952.6	50	0.00818	pass	23.01	0.647362
sim_Tcell	5974-3858	18	0.00482	pass	2979	12050	0.85	42.32	6012.23	19	0.0038	pass	27.84	0.822404
sim_Tcell	6006-2261	20	0.0054	pass	2998	12072	0.84	53.13	6007.68	56	0.00629	pass	23.04	0.699532
sim_Tcell	6083-4496	19	0.00859	pass	2974	12086	0.85	41.36	6131.69	20	0.008	pass	27.12	0.859122
