# Supplementary material for: scLENS: data-driven signal detection for unbiased scRNA-seq data analysis
Source: Nat Commun. 2024 Apr 27;15:3575. doi: 10.1038/s41467-024-47884-3 (PMC11519519; doi:10.1038/s41467-024-47884-3)
Supplement: Supplementary file 6 — Source Data [file 41467_2024_47884_MOESM6_ESM.xlsx]

## Sheet: Figure 4a and 4c
Figure 4a and 4c
		cat	data	name	n_cells	n_genes	sparsity	avg_TGC	CV_TGC	ECS_hclust
		sim_Tcell	2250-1220	scLENS_med	2951	10652	0.909255	2278.15	0.524938	0.825775
		sim_Tcell	2250-1220	scLENS	2951	10652	0.909255	2278.15	0.524938	0.826442
		sim_Tcell	2250-1220	sctransform	2951	10652	0.909255	2278.15	0.524938	0.708961
		sim_Tcell	2250-1220	Monocle3	2951	10652	0.909255	2278.15	0.524938	0.681621
		sim_Tcell	2250-1220	seurat	2951	10652	0.909255	2278.15	0.524938	0.565799
		sim_Tcell	2250-1220	ACTIONet	2951	10652	0.909255	2278.15	0.524938	0.527014
		sim_Tcell	2250-1220	HornPA	2951	10652	0.909255	2278.15	0.524938	0.464639
		sim_Tcell	2250-1220	scvi	2951	10652	0.909255	2278.15	0.524938	0.494047
		sim_Tcell	2250-1220	randomly	2951	10652	0.909255	2278.15	0.524938	0.453344
		sim_Tcell	2250-1220	scanpy	2951	10652	0.909255	2278.15	0.524938	0.379735
		sim_Tcell	2250-1220	scDHA	2951	10652	0.909255	2278.15	0.524938	0.343297
		sim_Tcell	2250-1220	SHARP	2951	10652	0.909255	2278.15	0.524938	0.210712
		sim_Tcell	2250-1220	zinb	2951	10652	0.909255	2278.15	0.524938	0.23963
		sim_Tcell	2251-1179	scLENS_med	3000	10975	0.905751	2246.14	0.523872	0.86249
		sim_Tcell	2251-1179	scLENS	3000	10975	0.905751	2246.14	0.523872	0.847116
		sim_Tcell	2251-1179	HornPA	3000	10975	0.905751	2246.14	0.523872	0.636791
		sim_Tcell	2251-1179	scanpy	3000	10975	0.905751	2246.14	0.523872	0.623862
		sim_Tcell	2251-1179	seurat	3000	10975	0.905751	2246.14	0.523872	0.635527
		sim_Tcell	2251-1179	sctransform	3000	10975	0.905751	2246.14	0.523872	0.660308
		sim_Tcell	2251-1179	Monocle3	3000	10975	0.905751	2246.14	0.523872	0.637631
		sim_Tcell	2251-1179	scvi	3000	10975	0.905751	2246.14	0.523872	0.533418
		sim_Tcell	2251-1179	ACTIONet	3000	10975	0.905751	2246.14	0.523872	0.451677
		sim_Tcell	2251-1179	randomly	3000	10975	0.905751	2246.14	0.523872	0.425193
		sim_Tcell	2251-1179	scDHA	3000	10975	0.905751	2246.14	0.523872	0.317825
		sim_Tcell	2251-1179	SHARP	3000	10975	0.905751	2246.14	0.523872	0.155583
		sim_Tcell	2251-1179	zinb	3000	10975	0.905751	2246.14	0.523872	0.156486
		sim_Tcell	2972-1523	scLENS_med	3000	11361	0.889381	2967.65	0.512612	0.962972
		sim_Tcell	2972-1523	scLENS	3000	11361	0.889381	2967.65	0.512612	0.943943
		sim_Tcell	2972-1523	HornPA	3000	11361	0.889381	2967.65	0.512612	0.740105
		sim_Tcell	2972-1523	scanpy	3000	11361	0.889381	2967.65	0.512612	0.748962
		sim_Tcell	2972-1523	Monocle3	3000	11361	0.889381	2967.65	0.512612	0.814893
		sim_Tcell	2972-1523	seurat	3000	11361	0.889381	2967.65	0.512612	0.786909
		sim_Tcell	2972-1523	ACTIONet	3000	11361	0.889381	2967.65	0.512612	0.602004
		sim_Tcell	2972-1523	sctransform	3000	11361	0.889381	2967.65	0.512612	0.72382
		sim_Tcell	2972-1523	scvi	3000	11361	0.889381	2967.65	0.512612	0.660597
		sim_Tcell	2972-1523	randomly	3000	11361	0.889381	2967.65	0.512612	0.524017
		sim_Tcell	2972-1523	scDHA	3000	11361	0.889381	2967.65	0.512612	0.365136
		sim_Tcell	2972-1523	SHARP	3000	11361	0.889381	2967.65	0.512612	0.189346
		sim_Tcell	2972-1523	zinb	3000	11361	0.889381	2967.65	0.512612	0.256314
		sim_Tcell	3276-1042	scLENS_med	3000	11518	0.880214	3271.84	0.31815	0.985567
		sim_Tcell	3276-1042	scLENS	3000	11518	0.880214	3271.84	0.31815	0.976858
		sim_Tcell	3276-1042	Monocle3	3000	11518	0.880214	3271.84	0.31815	0.956698
		sim_Tcell	3276-1042	seurat	3000	11518	0.880214	3271.84	0.31815	0.927385
		sim_Tcell	3276-1042	scvi	3000	11518	0.880214	3271.84	0.31815	0.765148
		sim_Tcell	3276-1042	scanpy	3000	11518	0.880214	3271.84	0.31815	0.863449
		sim_Tcell	3276-1042	HornPA	3000	11518	0.880214	3271.84	0.31815	0.836316
		sim_Tcell	3276-1042	ACTIONet	3000	11518	0.880214	3271.84	0.31815	0.758487
		sim_Tcell	3276-1042	sctransform	3000	11518	0.880214	3271.84	0.31815	0.751511
		sim_Tcell	3276-1042	randomly	3000	11518	0.880214	3271.84	0.31815	0.726026
		sim_Tcell	3276-1042	scDHA	3000	11518	0.880214	3271.84	0.31815	0.45875
		sim_Tcell	3276-1042	SHARP	3000	11518	0.880214	3271.84	0.31815	0.199187
		sim_Tcell	3276-1042	zinb	3000	11518	0.880214	3271.84	0.31815	0.23709
		sim_Tcell	3689-1878	scLENS_med	3000	11622	0.875044	3685.16	0.509085	0.98187
		sim_Tcell	3689-1878	scLENS	3000	11622	0.875044	3685.16	0.509085	0.982866
		sim_Tcell	3689-1878	scanpy	3000	11622	0.875044	3685.16	0.509085	0.817141
		sim_Tcell	3689-1878	HornPA	3000	11622	0.875044	3685.16	0.509085	0.826612
		sim_Tcell	3689-1878	Monocle3	3000	11622	0.875044	3685.16	0.509085	0.86441
		sim_Tcell	3689-1878	seurat	3000	11622	0.875044	3685.16	0.509085	0.852972
		sim_Tcell	3689-1878	ACTIONet	3000	11622	0.875044	3685.16	0.509085	0.72553
		sim_Tcell	3689-1878	sctransform	3000	11622	0.875044	3685.16	0.509085	0.744308
		sim_Tcell	3689-1878	scvi	3000	11622	0.875044	3685.16	0.509085	0.694245
		sim_Tcell	3689-1878	randomly	3000	11622	0.875044	3685.16	0.509085	0.577858
		sim_Tcell	3689-1878	scDHA	3000	11622	0.875044	3685.16	0.509085	0.462255
		sim_Tcell	3689-1878	SHARP	3000	11622	0.875044	3685.16	0.509085	0.184794
		sim_Tcell	3689-1878	zinb	3000	11622	0.875044	3685.16	0.509085	0.276463
		sim_Tcell	4249-2916	scLENS_med	2971	11600	0.87331	4284.96	0.676758	0.932752
		sim_Tcell	4249-2916	scLENS	2971	11600	0.87331	4284.96	0.676758	0.926675
		sim_Tcell	4249-2916	sctransform	2971	11600	0.87331	4284.96	0.676758	0.790402
		sim_Tcell	4249-2916	ACTIONet	2971	11600	0.87331	4284.96	0.676758	0.702453
		sim_Tcell	4249-2916	scvi	2971	11600	0.87331	4284.96	0.676758	0.629002
		sim_Tcell	4249-2916	Monocle3	2971	11600	0.87331	4284.96	0.676758	0.66226
		sim_Tcell	4249-2916	seurat	2971	11600	0.87331	4284.96	0.676758	0.744332
		sim_Tcell	4249-2916	HornPA	2971	11600	0.87331	4284.96	0.676758	0.517516
		sim_Tcell	4249-2916	scanpy	2971	11600	0.87331	4284.96	0.676758	0.565856
		sim_Tcell	4249-2916	scDHA	2971	11600	0.87331	4284.96	0.676758	0.464805
		sim_Tcell	4249-2916	randomly	2971	11600	0.87331	4284.96	0.676758	0.458851
		sim_Tcell	4249-2916	SHARP	2971	11600	0.87331	4284.96	0.676758	0.239564
		sim_Tcell	4249-2916	zinb	2971	11600	0.87331	4284.96	0.676758	0.227243
		sim_Tcell	4320-2134	scLENS_med	3000	11818	0.863517	4317.02	0.494055	0.986967
		sim_Tcell	4320-2134	scLENS	3000	11818	0.863517	4317.02	0.494055	0.980317
		sim_Tcell	4320-2134	Monocle3	3000	11818	0.863517	4317.02	0.494055	0.957787
		sim_Tcell	4320-2134	scanpy	3000	11818	0.863517	4317.02	0.494055	0.889419
		sim_Tcell	4320-2134	scvi	3000	11818	0.863517	4317.02	0.494055	0.735336
		sim_Tcell	4320-2134	seurat	3000	11818	0.863517	4317.02	0.494055	0.901104
		sim_Tcell	4320-2134	HornPA	3000	11818	0.863517	4317.02	0.494055	0.844187
		sim_Tcell	4320-2134	ACTIONet	3000	11818	0.863517	4317.02	0.494055	0.789202
		sim_Tcell	4320-2134	sctransform	3000	11818	0.863517	4317.02	0.494055	0.847455
		sim_Tcell	4320-2134	randomly	3000	11818	0.863517	4317.02	0.494055	0.602258
		sim_Tcell	4320-2134	scDHA	3000	11818	0.863517	4317.02	0.494055	0.452225
		sim_Tcell	4320-2134	SHARP	3000	11818	0.863517	4317.02	0.494055	0.246742
		sim_Tcell	4320-2134	zinb	3000	11818	0.863517	4317.02	0.494055	0.2656
		sim_Tcell	4797-2332	scLENS_med	3000	11942	0.855968	4794.45	0.486096	0.993711
		sim_Tcell	4797-2332	scLENS	3000	11942	0.855968	4794.45	0.486096	0.993046
		sim_Tcell	4797-2332	scanpy	3000	11942	0.855968	4794.45	0.486096	0.93483
		sim_Tcell	4797-2332	Monocle3	3000	11942	0.855968	4794.45	0.486096	0.949282
		sim_Tcell	4797-2332	HornPA	3000	11942	0.855968	4794.45	0.486096	0.926474
		sim_Tcell	4797-2332	seurat	3000	11942	0.855968	4794.45	0.486096	0.925446
		sim_Tcell	4797-2332	scvi	3000	11942	0.855968	4794.45	0.486096	0.889077
		sim_Tcell	4797-2332	ACTIONet	3000	11942	0.855968	4794.45	0.486096	0.827958
		sim_Tcell	4797-2332	sctransform	3000	11942	0.855968	4794.45	0.486096	0.879052
		sim_Tcell	4797-2332	randomly	3000	11942	0.855968	4794.45	0.486096	0.719075
		sim_Tcell	4797-2332	scDHA	3000	11942	0.855968	4794.45	0.486096	0.513576
		sim_Tcell	4797-2332	SHARP	3000	11942	0.855968	4794.45	0.486096	0.226642
		sim_Tcell	4797-2332	zinb	3000	11942	0.855968	4794.45	0.486096	0.274223
		sim_Tcell	5930-3210	scLENS_med	2988	12048	0.845621	5946.6	0.537384	0.963299
		sim_Tcell	5930-3210	scLENS	2988	12048	0.845621	5946.6	0.537384	0.973661
		sim_Tcell	5930-3210	scanpy	2988	12048	0.845621	5946.6	0.537384	0.857869
		sim_Tcell	5930-3210	sctransform	2988	12048	0.845621	5946.6	0.537384	0.892983
		sim_Tcell	5930-3210	ACTIONet	2988	12048	0.845621	5946.6	0.537384	0.84638
		sim_Tcell	5930-3210	scvi	2988	12048	0.845621	5946.6	0.537384	0.788951
		sim_Tcell	5930-3210	HornPA	2988	12048	0.845621	5946.6	0.537384	0.697222
		sim_Tcell	5930-3210	seurat	2988	12048	0.845621	5946.6	0.537384	0.820916
		sim_Tcell	5930-3210	Monocle3	2988	12048	0.845621	5946.6	0.537384	0.864325
		sim_Tcell	5930-3210	scDHA	2988	12048	0.845621	5946.6	0.537384	0.518133
		sim_Tcell	5930-3210	randomly	2988	12048	0.845621	5946.6	0.537384	0.547969
		sim_Tcell	5930-3210	SHARP	2988	12048	0.845621	5946.6	0.537384	0.21348
		sim_Tcell	5930-3210	zinb	2988	12048	0.845621	5946.6	0.537384	0.302305
		sim_Tcell	5960-1400	scLENS_med	3000	12086	0.837621	5952.6	0.235742	0.994384
		sim_Tcell	5960-1400	scLENS	3000	12086	0.837621	5952.6	0.235742	0.999003
		sim_Tcell	5960-1400	Monocle3	3000	12086	0.837621	5952.6	0.235742	0.999011
		sim_Tcell	5960-1400	scvi	3000	12086	0.837621	5952.6	0.235742	0.98659
		sim_Tcell	5960-1400	seurat	3000	12086	0.837621	5952.6	0.235742	0.979176
		sim_Tcell	5960-1400	scanpy	3000	12086	0.837621	5952.6	0.235742	0.964536
		sim_Tcell	5960-1400	HornPA	3000	12086	0.837621	5952.6	0.235742	0.964309
		sim_Tcell	5960-1400	randomly	3000	12086	0.837621	5952.6	0.235742	0.956181
		sim_Tcell	5960-1400	ACTIONet	3000	12086	0.837621	5952.6	0.235742	0.937099
		sim_Tcell	5960-1400	sctransform	3000	12086	0.837621	5952.6	0.235742	0.931196
		sim_Tcell	5960-1400	scDHA	3000	12086	0.837621	5952.6	0.235742	0.731283
		sim_Tcell	5960-1400	SHARP	3000	12086	0.837621	5952.6	0.235742	0.341715
		sim_Tcell	5960-1400	zinb	3000	12086	0.837621	5952.6	0.235742	0.237983
		sim_Tcell	5974-3858	scLENS_med	2979	12050	0.846843	6012.23	0.638398	0.972145
		sim_Tcell	5974-3858	scLENS	2979	12050	0.846843	6012.23	0.638398	0.975109
		sim_Tcell	5974-3858	sctransform	2979	12050	0.846843	6012.23	0.638398	0.869682
		sim_Tcell	5974-3858	ACTIONet	2979	12050	0.846843	6012.23	0.638398	0.779569
		sim_Tcell	5974-3858	Monocle3	2979	12050	0.846843	6012.23	0.638398	0.760419
		sim_Tcell	5974-3858	seurat	2979	12050	0.846843	6012.23	0.638398	0.776146
		sim_Tcell	5974-3858	HornPA	2979	12050	0.846843	6012.23	0.638398	0.747344
		sim_Tcell	5974-3858	scanpy	2979	12050	0.846843	6012.23	0.638398	0.781738
		sim_Tcell	5974-3858	scvi	2979	12050	0.846843	6012.23	0.638398	0.613205
		sim_Tcell	5974-3858	scDHA	2979	12050	0.846843	6012.23	0.638398	0.571983
		sim_Tcell	5974-3858	randomly	2979	12050	0.846843	6012.23	0.638398	0.518934
		sim_Tcell	5974-3858	SHARP	2979	12050	0.846843	6012.23	0.638398	0.254778
		sim_Tcell	5974-3858	zinb	2979	12050	0.846843	6012.23	0.638398	0.193279
		sim_Tcell	6006-2261	scLENS_med	2998	12072	0.840486	6007.68	0.375532	0.995264
		sim_Tcell	6006-2261	scLENS	2998	12072	0.840486	6007.68	0.375532	0.97045
		sim_Tcell	6006-2261	scvi	2998	12072	0.840486	6007.68	0.375532	0.963224
		sim_Tcell	6006-2261	Monocle3	2998	12072	0.840486	6007.68	0.375532	0.953416
		sim_Tcell	6006-2261	HornPA	2998	12072	0.840486	6007.68	0.375532	0.917475
		sim_Tcell	6006-2261	ACTIONet	2998	12072	0.840486	6007.68	0.375532	0.936317
		sim_Tcell	6006-2261	scanpy	2998	12072	0.840486	6007.68	0.375532	0.933702
		sim_Tcell	6006-2261	seurat	2998	12072	0.840486	6007.68	0.375532	0.927791
		sim_Tcell	6006-2261	sctransform	2998	12072	0.840486	6007.68	0.375532	0.927864
		sim_Tcell	6006-2261	randomly	2998	12072	0.840486	6007.68	0.375532	0.683467
		sim_Tcell	6006-2261	scDHA	2998	12072	0.840486	6007.68	0.375532	0.748248
		sim_Tcell	6006-2261	SHARP	2998	12072	0.840486	6007.68	0.375532	0.293708
		sim_Tcell	6006-2261	zinb	2998	12072	0.840486	6007.68	0.375532	0.292973
		sim_Tcell	6083-4496	scLENS_med	2974	12086	0.848195	6131.69	0.730602	0.971013
		sim_Tcell	6083-4496	scLENS	2974	12086	0.848195	6131.69	0.730602	0.949258
		sim_Tcell	6083-4496	sctransform	2974	12086	0.848195	6131.69	0.730602	0.888935
		sim_Tcell	6083-4496	ACTIONet	2974	12086	0.848195	6131.69	0.730602	0.760719
		sim_Tcell	6083-4496	Monocle3	2974	12086	0.848195	6131.69	0.730602	0.653137
		sim_Tcell	6083-4496	scanpy	2974	12086	0.848195	6131.69	0.730602	0.567906
		sim_Tcell	6083-4496	seurat	2974	12086	0.848195	6131.69	0.730602	0.784813
		sim_Tcell	6083-4496	HornPA	2974	12086	0.848195	6131.69	0.730602	0.57941
		sim_Tcell	6083-4496	scvi	2974	12086	0.848195	6131.69	0.730602	0.520911
		sim_Tcell	6083-4496	scDHA	2974	12086	0.848195	6131.69	0.730602	0.477858
		sim_Tcell	6083-4496	randomly	2974	12086	0.848195	6131.69	0.730602	0.451503
		sim_Tcell	6083-4496	SHARP	2974	12086	0.848195	6131.69	0.730602	0.223101
		sim_Tcell	6083-4496	zinb	2974	12086	0.848195	6131.69	0.730602	0.222704

## Sheet: Figure 5a, 5b, and 5d
Figure 5a, 5b, and 5d
			DataInfo
				cat	name	nsigs	ks_static	ks_test	ncell	ngenes	sparsity	time (sec)	Avg(TGC)	med_nsigs	med_ks_static	med_pass	med_time	Delta_SIL
				F1000_	Koh	30	0.00872	pass	531	31505	0.55	33.13	1530000	25	0.00684	pass	61.27	0.759189
				F1000_	Kumar	16	0.0183	pass	246	40371	0.38	10.76	1720000	17	0.00644	pass	17.01	0.514894
				F1000_	Trapnell	19	0.00854	pass	222	24917	0.46	6.65	2020000	20	0.00745	pass	10.52	-
				F1000_	Z4eq	12	0.0106	pass	3963	9460	0.95	34.65	1354.91	12	0.00857	pass	17.32	0.187663
				F1000_	Z4ueq	16	0.00767	pass	6439	10512	0.95	76.77	1275.09	16	0.00797	pass	36	0.289993
				F1000_	Z8eq	15	0.00634	pass	3960	9651	0.94	34.34	1404.7	14	0.00507	pass	17.69	0.20939
				balanced_new	z_data_12073	14	0.0117	pass	11971	11850	0.95	251.94	1411.39	12	0.00894	pass	138.94	0.200569
				balanced_new	z_data_2410	12	0.0026	pass	2396	8194	0.93	22.31	1400.55	16	0.00284	pass	10.95	0.220311
				balanced_new	z_data_3869	17	0.00225	pass	3838	9501	0.94	41.57	1393.99	17	0.00229	pass	19.73	0.227989
				balanced_new	z_data_785	11	0.00462	pass	778	4803	0.89	5.22	1354.78	12	0.00395	pass	6.36	0.213476
				balanced_new	z_data_7993	12	0.0144	pass	7941	11019	0.95	103.06	1392.49	13	0.0159	pass	56.81	0.215043
				imbalanced_new	z_data_3706	16	0.00153	pass	3668	9581	0.94	35.03	1457.81	15	0.00729	pass	18.78	0.143018
				imbalanced_new	z_data_4292	12	0.01	pass	4254	9813	0.94	41.97	1426.94	13	0.00976	pass	21.64	0.179354
				imbalanced_new	z_data_4757	12	0.00315	pass	4721	9962	0.94	48.85	1413.94	15	0.00335	pass	24.22	0.235141
				imbalanced_new	z_data_4952	8	0.0105	pass	4917	9733	0.95	63.81	1309.04	15	0.00929	pass	26.2	0.197803
				imbalanced_new	z_data_5730	12	0.0052	pass	5683	10322	0.95	66.5	1352.3	12	0.00501	pass	32.71	0.211371
				balanced_new	T_muris_1019	74	0.0114	pass	1019	12199	0.82	13.4	7994.07	63	0.0112	pass	10.27	0.0228174
				balanced_new	T_muris_2006	177	0.018	pass	2006	12812	0.83	24.4	8335.91	157	0.0152	pass	19.67	0.00715089
				balanced_new	T_muris_3016	189	0.0157	pass	3016	13355	0.84	43.05	8380.16	191	0.012	pass	31.09	0.00837767
				balanced_new	T_muris_3966	92	0.0136	pass	3966	13556	0.85	43.35	7538.66	129	0.0116	pass	36.53	0.00414014
				balanced_new	T_muris_5033	160	0.0184	pass	5033	13949	0.85	72.99	7837.84	192	0.0107	pass	54.39	0.00710309
				imbalanced_new	tmp_1	143	0.00876	pass	4827	11355	0.83	87.37	6396.15	215	0.016	pass	49.77	-0.016647
				imbalanced_new	tmp_2	309	0.0104	pass	3501	12117	0.84	52	6507.09	312	0.0177	pass	40.31	-0.0265256
				imbalanced_new	tmp_3	299	0.00879	pass	4244	13107	0.79	76.11	12034.4	316	0.0142	pass	61.48	-0.0511317
				imbalanced_new	tmp_4	369	0.0189	pass	4313	13540	0.84	69.41	7575.77	365	0.0159	pass	57.26	0.003784
				imbalanced_new	tmp_5	141	0.0188	pass	2485	10294	0.8	50.14	8322.9	142	0.0169	pass	43.47	-0.119185
				sim_Tcell	2250-1220	17	0.00881	pass	2951	10652	0.91	36.18	2278.15	19	0.00759	pass	18.01	0.550878
				sim_Tcell	2251-1179	18	0.00422	pass	3000	10975	0.91	44.71	2246.14	18	0.00445	pass	24.03	0.533046
				sim_Tcell	2972-1523	18	0.00432	pass	3000	11361	0.89	53.52	2967.65	19	0.00343	pass	23.98	0.634831
				sim_Tcell	3276-1042	37	0.00636	pass	3000	11518	0.88	27.36	3271.84	21	0.00638	pass	28.09	0.606272
				sim_Tcell	3689-1878	20	0.00401	pass	3000	11622	0.88	58.82	3685.17	20	0.00386	pass	26.82	0.680994
				sim_Tcell	4249-2916	19	0.00648	pass	2971	11600	0.87	37.98	4284.96	17	0.00627	pass	26.26	0.790417
				sim_Tcell	4320-2134	36	0.00366	pass	3000	11818	0.86	30.57	4317.02	22	0.00379	pass	30.83	0.73276
				sim_Tcell	4797-2332	22	0.00421	pass	3000	11942	0.86	54.5	4794.45	22	0.00398	pass	27.03	0.767129
				sim_Tcell	5930-3210	19	0.00701	pass	2988	12048	0.85	52.7	5946.6	20	0.0049	pass	32.19	0.800339
				sim_Tcell	5960-1400	49	0.0079	pass	3000	12086	0.84	29.98	5952.6	50	0.00818	pass	23.01	0.647362
				sim_Tcell	5974-3858	18	0.00482	pass	2979	12050	0.85	42.32	6012.23	19	0.0038	pass	27.84	0.822404
				sim_Tcell	6006-2261	20	0.0054	pass	2998	12072	0.84	53.13	6007.68	56	0.00629	pass	23.04	0.699532
				sim_Tcell	6083-4496	19	0.00859	pass	2974	12086	0.85	41.36	6131.69	20	0.008	pass	27.12	0.859122
			Scores
				cat	data	name	n_cells	n_genes	sparsity	avg_TGC	CV_TGC	varinfo	ARI	V_measure	mutualinfo	FM_score	ECS	SIL_score	varinfo_hclust	ARI_hclust	V_measure_hclust	mutualinfo_hclust	FM_score_hclust	ECS_hclust
				F1000_	Koh	scLENS	531	31505	0.550813	1.52884e+06	0.440528	1	1	1	1	1	1	0.881954	0.912632	0.97348	0.979664	0.979664	0.976639	0.968258
				F1000_	Koh	sctransform	531	31505	0.550813	1.52884e+06	0.440528	1	1	1	1	1	1	0.920178	0.953868	0.989039	0.989346	0.989346	0.990375	0.981909
				F1000_	Koh	scLENS_med	531	31505	0.550813	1.52884e+06	0.440528	0.966247	0.991326	0.992144	0.992144	0.992359	0.98904	0.896547	0.932869	0.978825	0.984376	0.984376	0.981346	0.973839
				F1000_	Koh	scDHA	531	31505	0.550813	1.52884e+06	0.440528	0.95395	0.98709	0.989283	0.989283	0.988627	0.98381	0.887284	0.942933	0.982923	0.986718	0.986718	0.984956	0.978744
				F1000_	Koh	seurat	531	31505	0.550813	1.52884e+06	0.440528	0.944249	0.988942	0.987015	0.987015	0.990263	0.983431	0.819512	0.801354	0.952915	0.953802	0.953802	0.958539	0.951075
				F1000_	Koh	ACTIONet	531	31505	0.550813	1.52884e+06	0.440528	0.915203	0.978592	0.980263	0.980263	0.981141	0.976396	0.867933	0.889191	0.970675	0.974207	0.974207	0.974168	0.973018
				F1000_	Koh	scvi	531	31505	0.550813	1.52884e+06	0.440528	0.895266	0.975366	0.975626	0.975626	0.978298	0.970813	0.785612	0.871555	0.968128	0.97051	0.97051	0.971973	0.95316
				F1000_	Koh	randomly	531	31505	0.550813	1.52884e+06	0.440528	0.814686	0.946046	0.956842	0.956842	0.952489	0.939202	0.86698	0.858783	0.964629	0.967191	0.967191	0.96884	0.958601
				F1000_	Koh	Monocle3	531	31505	0.550813	1.52884e+06	0.440528	0.808244	0.941583	0.955329	0.955329	0.94857	0.93378	0.821315	0.700255	0.902225	0.933261	0.933261	0.915577	0.860255
				F1000_	Koh	scanpy	531	31505	0.550813	1.52884e+06	0.440528	0.779281	0.926909	0.948549	0.948549	0.93569	0.913452	0.738577	0.669562	0.874073	0.921252	0.921252	0.890855	0.863825
				F1000_	Koh	HornPA	531	31505	0.550813	1.52884e+06	0.440528	0.70363	0.921347	0.932223	0.932223	0.930816	0.895776	0.645996	0.666484	0.900413	0.923184	0.923184	0.91222	0.875538
				F1000_	Koh	SHARP	531	31505	0.550813	1.52884e+06	0.440528	-1.5328	0.323249	0.376671	0.376671	0.415558	0.364849	-0.0438959	-2.14125	0.184707	0.368138	0.368138	0.28582	0.203846
				F1000_	Kumar	randomly	246	40371	0.381639	1.72439e+06	0.198682	1	1	1	1	1	1	0.917506	1	1	1	1	1	1
				F1000_	Kumar	scDHA	246	40371	0.381639	1.72439e+06	0.198682	1	1	1	1	1	1	0.926203	1	1	1	1	1	1
				F1000_	Kumar	HornPA	246	40371	0.381639	1.72439e+06	0.198682	0.956701	0.988771	0.980144	0.980144	0.992545	0.987961	0.90639	0.956701	0.988771	0.980144	0.980144	0.992545	0.987961
				F1000_	Kumar	scLENS	246	40371	0.381639	1.72439e+06	0.198682	0.956701	0.988771	0.980144	0.980144	0.992545	0.987961	0.912745	1	1	1	1	1	1
				F1000_	Kumar	scLENS_med	246	40371	0.381639	1.72439e+06	0.198682	0.956701	0.988771	0.980144	0.980144	0.992545	0.987961	0.935239	1	1	1	1	1	1
				F1000_	Kumar	scvi	246	40371	0.381639	1.72439e+06	0.198682	0.956701	0.988771	0.980144	0.980144	0.992545	0.987961	0.852182	0.956701	0.988771	0.980144	0.980144	0.992545	0.987961
				F1000_	Kumar	ACTIONet	246	40371	0.381639	1.72439e+06	0.198682	0.955442	0.986911	0.979569	0.979569	0.99131	0.987939	0.91974	1	1	1	1	1	1
				F1000_	Kumar	sctransform	246	40371	0.381639	1.72439e+06	0.198682	0.913499	0.977683	0.960348	0.960348	0.985178	0.983946	0.899782	0.956691	0.988764	0.980153	0.980153	0.992535	0.987961
				F1000_	Kumar	seurat	246	40371	0.381639	1.72439e+06	0.198682	0.913499	0.977683	0.960348	0.960348	0.985178	0.983946	0.932818	0.956701	0.988771	0.980144	0.980144	0.992545	0.987961
				F1000_	Kumar	Monocle3	246	40371	0.381639	1.72439e+06	0.198682	0.849991	0.950225	0.931154	0.931154	0.966989	0.956589	0.813742	0.845093	0.942696	0.929605	0.929605	0.961923	0.94569
				F1000_	Kumar	SHARP	246	40371	0.381639	1.72439e+06	0.198682	0.849212	0.948984	0.930772	0.930772	0.966182	0.952798	0.842402	0.911596	0.974806	0.95944	0.95944	0.983285	0.975972
				F1000_	Kumar	scanpy	246	40371	0.381639	1.72439e+06	0.198682	0.822923	0.936315	0.91867	0.91867	0.957806	0.941591	0.719537	0.776949	0.917943	0.898523	0.898523	0.945547	0.923091
				F1000_	Trapnell	ACTIONet	222	24917	0.459468	2.01786e+06	0.350236	0.208925	0.479613	0.545559	0.545559	0.716401	0.608092	0.193083	0.0398279	0.406382	0.480675	0.480675	0.666891	0.539511
				F1000_	Trapnell	scLENS	222	24917	0.459468	2.01786e+06	0.350236	0.150694	0.457025	0.512108	0.512108	0.702701	0.595451	0.222412	0.175167	0.463494	0.525352	0.525352	0.70754	0.601195
				F1000_	Trapnell	scLENS_med	222	24917	0.459468	2.01786e+06	0.350236	0.150694	0.457025	0.512108	0.512108	0.702701	0.595451	0.24379	0.180545	0.471925	0.530037	0.530037	0.710852	0.601844
				F1000_	Trapnell	sctransform	222	24917	0.459468	2.01786e+06	0.350236	-0.332814	0.377872	0.393243	0.393243	0.583498	0.585115	0.192866	-0.519986	0.100833	0.126829	0.126829	0.48667	0.393763
				F1000_	Trapnell	randomly	222	24917	0.459468	2.01786e+06	0.350236	-0.327314	0.369882	0.395185	0.395185	0.578586	0.572681	0.179906	-0.473741	0.30605	0.386537	0.386537	0.522952	0.493129
				F1000_	Trapnell	scvi	222	24917	0.459468	2.01786e+06	0.350236	-0.478576	0.316682	0.326583	0.326583	0.542755	0.541822	0.126096	-0.325581	0.289867	0.29613	0.29613	0.579525	0.480685
				F1000_	Trapnell	scDHA	222	24917	0.459468	2.01786e+06	0.350236	-0.368468	0.361834	0.374017	0.374017	0.574927	0.54034	0.124196	-0.726057	0.217461	0.263896	0.263896	0.465039	0.43716
				F1000_	Trapnell	Monocle3	222	24917	0.459468	2.01786e+06	0.350236	-0.172588	0.340571	0.343265	0.343265	0.617211	0.508227	0.168261	-0.0158931	0.402103	0.458546	0.458546	0.660039	0.542462
				F1000_	Trapnell	seurat	222	24917	0.459468	2.01786e+06	0.350236	-0.5551	0.269112	0.290158	0.290158	0.512086	0.502464	0.158108	-0.521872	0.276424	0.304803	0.304803	0.517367	0.505462
				F1000_	Trapnell	SHARP	222	24917	0.459468	2.01786e+06	0.350236	-0.146412	0.294733	0.331266	0.331266	0.612946	0.500121	0.105035	-0.487684	0.256203	0.301804	0.301804	0.557406	0.436404
				F1000_	Trapnell	HornPA	222	24917	0.459468	2.01786e+06	0.350236	-0.313583	0.2649	0.256929	0.256929	0.576939	0.476067	0.0987326	-0.0981886	0	8.88178e-16	8.08767e-16	0.57498	0.333617
				F1000_	Trapnell	scanpy	222	24917	0.459468	2.01786e+06	0.350236	-0.51619	0.257064	0.273905	0.273905	0.531259	0.429876	0.0927103	-0.0981886	0	8.88178e-16	8.08767e-16	0.57498	0.333617
				F1000_	Z4eq	ACTIONet	3963	9460	0.945159	1354.91	0.539042	0.908942	0.977868	0.967156	0.967156	0.983398	0.979392	0.882969	0.910726	0.979202	0.9678	0.9678	0.984398	0.979861
				F1000_	Z4eq	scDHA	3963	9460	0.945159	1354.91	0.539042	0.868879	0.967333	0.952706	0.952706	0.975494	0.971732	0.824142	0.865238	0.966667	0.951393	0.951393	0.974995	0.971508
				F1000_	Z4eq	scLENS_med	3963	9460	0.945159	1354.91	0.539042	0.882473	0.970226	0.958195	0.958195	0.977636	0.963121	0.860611	0.889757	0.972221	0.960914	0.960914	0.979141	0.964602
				F1000_	Z4eq	scLENS	3963	9460	0.945159	1354.91	0.539042	0.879985	0.968862	0.957309	0.957309	0.97661	0.962194	0.855602	0.883265	0.969529	0.958476	0.958476	0.977112	0.962445
				F1000_	Z4eq	scvi	3963	9460	0.945159	1354.91	0.539042	0.827794	0.954458	0.937887	0.937887	0.965836	0.961745	0.753479	0.760502	0.940354	0.915526	0.915526	0.955157	0.946543
				F1000_	Z4eq	Monocle3	3963	9460	0.945159	1354.91	0.539042	0.84329	0.959908	0.944274	0.944274	0.969873	0.957492	0.870051	0.854559	0.962204	0.948474	0.948474	0.971601	0.957274
				F1000_	Z4eq	randomly	3963	9460	0.945159	1354.91	0.539042	0.835617	0.95857	0.941513	0.941513	0.968867	0.957372	0.79742	0.842667	0.959522	0.944243	0.944243	0.969582	0.957178
				F1000_	Z4eq	scanpy	3963	9460	0.945159	1354.91	0.539042	0.710511	0.897145	0.895472	0.895472	0.922924	0.899835	0.756658	0.238813	0.811235	0.771485	0.771485	0.85811	0.771113
				F1000_	Z4eq	sctransform	3963	9460	0.945159	1354.91	0.539042	0.727044	0.914992	0.907364	0.907364	0.936221	0.886442	0.850547	0.79363	0.93772	0.928646	0.928646	0.953267	0.918272
				F1000_	Z4eq	HornPA	3963	9460	0.945159	1354.91	0.539042	0.600016	0.842323	0.857531	0.857531	0.881667	0.839275	0.736266	0.387148	0.825848	0.802465	0.802465	0.868266	0.801335
				F1000_	Z4eq	seurat	3963	9460	0.945159	1354.91	0.539042	0.564121	0.819764	0.844304	0.844304	0.864973	0.820336	0.724106	0.567787	0.689202	0.825103	0.825103	0.797751	0.720777
				F1000_	Z4eq	zinb	3963	9460	0.945159	1354.91	0.539042	0.619961	0.703333	0.843112	0.843112	0.809465	0.742403	0.684303	0.617972	0.702924	0.842678	0.842678	0.809055	0.74141
				F1000_	Z4eq	SHARP	3963	9460	0.945159	1354.91	0.539042	0.55334	0.692774	0.81622	0.81622	0.801326	0.730046	0.548588	0.561885	0.692933	0.819187	0.819187	0.80188	0.73125
				F1000_	Z4ueq	ACTIONet	6439	10512	0.950393	1275.09	0.556139	0.902775	0.973889	0.959633	0.959633	0.982717	0.97763	0.796299	0.913293	0.97932	0.964245	0.964245	0.986291	0.980648
				F1000_	Z4ueq	scLENS_med	6439	10512	0.950393	1275.09	0.556139	0.903899	0.974544	0.960668	0.960668	0.983113	0.970444	0.827628	0.877342	0.968293	0.950209	0.950209	0.978948	0.964009
				F1000_	Z4ueq	randomly	6439	10512	0.950393	1275.09	0.556139	0.865909	0.966331	0.945609	0.945609	0.977639	0.962815	0.686825	0.869174	0.96744	0.946802	0.946802	0.978378	0.964253
				F1000_	Z4ueq	scLENS	6439	10512	0.950393	1275.09	0.556139	0.880191	0.968771	0.951434	0.951434	0.979264	0.962516	0.828419	0.879305	0.96913	0.951129	0.951129	0.979503	0.962953
				F1000_	Z4ueq	Monocle3	6439	10512	0.950393	1275.09	0.556139	0.873635	0.966985	0.948818	0.948818	0.978074	0.961959	0.758213	0.863026	0.965216	0.944675	0.944675	0.976895	0.960797
				F1000_	Z4ueq	scDHA	6439	10512	0.950393	1275.09	0.556139	0.785274	0.94152	0.912429	0.912429	0.961148	0.941459	0.648732	0.829145	0.956438	0.929544	0.929544	0.97115	0.960171
				F1000_	Z4ueq	seurat	6439	10512	0.950393	1275.09	0.556139	0.802028	0.94325	0.919068	0.919068	0.962474	0.933218	0.658628	0.553732	0.867656	0.834641	0.834641	0.911298	0.855588
				F1000_	Z4ueq	scvi	6439	10512	0.950393	1275.09	0.556139	0.744473	0.919176	0.899085	0.899085	0.946118	0.910959	0.648742	0.726695	0.833927	0.875662	0.875662	0.899549	0.854578
				F1000_	Z4ueq	HornPA	6439	10512	0.950393	1275.09	0.556139	0.698102	0.902268	0.88173	0.88173	0.934721	0.901035	0.6566	0.690448	0.82156	0.861519	0.861519	0.890732	0.836393
				F1000_	Z4ueq	scanpy	6439	10512	0.950393	1275.09	0.556139	0.711866	0.900172	0.887456	0.887456	0.933319	0.899762	0.669083	0.740363	0.837071	0.881141	0.881141	0.901783	0.85916
				F1000_	Z4ueq	sctransform	6439	10512	0.950393	1275.09	0.556139	0.705942	0.913838	0.88773	0.88773	0.94264	0.88957	0.824313	0.746986	0.920136	0.902324	0.902324	0.946859	0.909216
				F1000_	Z4ueq	SHARP	6439	10512	0.950393	1275.09	0.556139	0.651447	0.815272	0.841787	0.841787	0.887724	0.838155	0.416086	0.665553	0.817481	0.847784	0.847784	0.88935	0.839537
				F1000_	Z4ueq	zinb	6439	10512	0.950393	1275.09	0.556139	-0.204115	0	0	0	0.581197	0.337892	0.570709	0.713666	0.827841	0.868992	0.868992	0.896127	0.851793
				F1000_	Z8eq	scLENS_med	3960	9651	0.942541	1404.7	0.473235	0.412508	0.779103	0.852738	0.852738	0.812518	0.788129	0.578875	0.471591	0.686444	0.860221	0.860221	0.758197	0.737478
				F1000_	Z8eq	sctransform	3960	9651	0.942541	1404.7	0.473235	0.290632	0.736159	0.821886	0.821886	0.776088	0.744817	0.550556	0.314963	0.65513	0.821229	0.821229	0.72942	0.705713
				F1000_	Z8eq	scLENS	3960	9651	0.942541	1404.7	0.473235	0.263258	0.732621	0.817544	0.817544	0.771606	0.734664	0.560135	0.459969	0.685994	0.857402	0.857402	0.757425	0.737314
				F1000_	Z8eq	ACTIONet	3960	9651	0.942541	1404.7	0.473235	0.244793	0.731515	0.810587	0.810587	0.771583	0.729697	0.50231	0.151417	0.741697	0.797387	0.797387	0.777007	0.725103
				F1000_	Z8eq	Monocle3	3960	9651	0.942541	1404.7	0.473235	0.200594	0.720605	0.802348	0.802348	0.760604	0.709329	0.532439	-0.176487	0.710173	0.745116	0.745116	0.74614	0.647388
				F1000_	Z8eq	randomly	3960	9651	0.942541	1404.7	0.473235	0.172106	0.665321	0.78313	0.78313	0.72677	0.682141	0.506245	0.222317	0.747763	0.80805	0.80805	0.784384	0.747524
				F1000_	Z8eq	scDHA	3960	9651	0.942541	1404.7	0.473235	0.0228434	0.667067	0.756551	0.756551	0.715694	0.671736	0.461767	-0.0537987	0.650208	0.738326	0.738326	0.705659	0.634238
				F1000_	Z8eq	seurat	3960	9651	0.942541	1404.7	0.473235	0.0470843	0.623148	0.749468	0.749468	0.692395	0.655167	0.434003	-0.193451	0.602288	0.70717	0.70717	0.666131	0.607998
				F1000_	Z8eq	scvi	3960	9651	0.942541	1404.7	0.473235	0.0134818	0.622249	0.74046	0.74046	0.692053	0.648972	0.432077	-0.476719	0.560287	0.660482	0.660482	0.628064	0.569898
				F1000_	Z8eq	scanpy	3960	9651	0.942541	1404.7	0.473235	-0.0487669	0.600444	0.72519	0.72519	0.671871	0.643301	0.441014	-0.393207	0.605396	0.671917	0.671917	0.662905	0.610123
				F1000_	Z8eq	HornPA	3960	9651	0.942541	1404.7	0.473235	-0.0522296	0.586523	0.723058	0.723058	0.662029	0.638324	0.434719	-0.0236552	0.356947	0.682871	0.682871	0.558639	0.526533
				F1000_	Z8eq	SHARP	3960	9651	0.942541	1404.7	0.473235	-0.72974	0.447795	0.550413	0.550413	0.534747	0.504102	0.261016	-0.256798	0.312426	0.618892	0.618892	0.51943	0.472607
				F1000_	Z8eq	zinb	3960	9651	0.942541	1404.7	0.473235	-1.57368	0.287694	0.464424	0.464424	0.368296	0.263701	0.357247	-0.165387	0.344882	0.663387	0.663387	0.53881	0.490045
				balanced_new	z_data_12073	scLENS_med	11971	11850	0.953185	1411.39	0.463399	0.376899	0.759878	0.845175	0.845175	0.794989	0.771929	0.542886	0.441803	0.661518	0.85289	0.85289	0.74015	0.721394
				balanced_new	z_data_12073	scLENS	11971	11850	0.953185	1411.39	0.463399	0.353098	0.755217	0.839275	0.839275	0.791038	0.769398	0.544341	0.194523	0.747664	0.810735	0.810735	0.781211	0.743066
				balanced_new	z_data_12073	ACTIONet	11971	11850	0.953185	1411.39	0.463399	0.315185	0.739092	0.828879	0.828879	0.777826	0.75771	0.522402	0.238302	0.72563	0.814295	0.814295	0.764683	0.735034
				balanced_new	z_data_12073	Monocle3	11971	11850	0.953185	1411.39	0.463399	0.198377	0.707297	0.800479	0.800479	0.750169	0.71952	0.514445	0.186402	0.729509	0.805992	0.805992	0.766734	0.73237
				balanced_new	z_data_12073	sctransform	11971	11850	0.953185	1411.39	0.463399	0.0882971	0.673993	0.78017	0.78017	0.718356	0.675825	0.521131	0.36098	0.650211	0.83192	0.83192	0.727687	0.700699
				balanced_new	z_data_12073	scvi	11971	11850	0.953185	1411.39	0.463399	-0.066018	0.657389	0.743666	0.743666	0.702749	0.666825	0.447634	-0.11219	0.430339	0.703404	0.703404	0.578614	0.537822
				balanced_new	z_data_12073	seurat	11971	11850	0.953185	1411.39	0.463399	0.0394501	0.592831	0.749402	0.749402	0.667503	0.637973	0.416783	-0.282327	0.580358	0.698689	0.698689	0.640251	0.58956
				balanced_new	z_data_12073	scDHA	11971	11850	0.953185	1411.39	0.463399	-0.184854	0.6067	0.705967	0.705967	0.662745	0.636213	0.421378	-0.388582	0.541914	0.671815	0.671815	0.621915	0.575298
				balanced_new	z_data_12073	randomly	11971	11850	0.953185	1411.39	0.463399	-0.0043436	0.604824	0.742749	0.742749	0.67258	0.631292	0.46889	-0.585013	0.615821	0.66762	0.66762	0.663547	0.589909
				balanced_new	z_data_12073	scanpy	11971	11850	0.953185	1411.39	0.463399	-0.0514371	0.578525	0.725895	0.725895	0.654285	0.626657	0.409057	-0.626068	0.565629	0.645324	0.645324	0.624455	0.562298
				balanced_new	z_data_12073	HornPA	11971	11850	0.953185	1411.39	0.463399	-0.234364	0.506438	0.685754	0.685754	0.590616	0.553893	0.400819	-0.0612308	0.310358	0.664786	0.664786	0.532347	0.495647
				balanced_new	z_data_12073	SHARP	11971	11850	0.953185	1411.39	0.463399	-0.658077	0.370187	0.570972	0.570972	0.496892	0.463409	0.264569	-0.190212	0.288304	0.627494	0.627494	0.513344	0.464809
				balanced_new	z_data_12073	zinb	11971	11850	0.953185	1411.39	0.463399	-1.69586	0.216661	0.515125	0.515125	0.319185	0.161347	0.422166	-0.0442918	0.311626	0.671544	0.671544	0.533363	0.495384
				balanced_new	z_data_2410	scLENS_med	2396	8194	0.933559	1400.55	0.446109	0.243834	0.706547	0.810476	0.810476	0.750821	0.739159	0.532157	0.165819	0.6997	0.800666	0.800666	0.741491	0.71158
				balanced_new	z_data_2410	scLENS	2396	8194	0.933559	1400.55	0.446109	0.250947	0.699716	0.812026	0.812026	0.745592	0.734061	0.481833	0.277497	0.589984	0.807546	0.807546	0.687204	0.671911
				balanced_new	z_data_2410	ACTIONet	2396	8194	0.933559	1400.55	0.446109	0.251589	0.699816	0.812131	0.812131	0.745909	0.733099	0.489577	0.0951446	0.687166	0.784764	0.784764	0.730068	0.697414
				balanced_new	z_data_2410	sctransform	2396	8194	0.933559	1400.55	0.446109	0.237078	0.699267	0.808484	0.808484	0.745443	0.732763	0.49087	0.166642	0.687133	0.796183	0.796183	0.732676	0.706631
				balanced_new	z_data_2410	scDHA	2396	8194	0.933559	1400.55	0.446109	0.182937	0.691212	0.795189	0.795189	0.737701	0.730334	0.427223	0.00961992	0.671417	0.764165	0.764165	0.715594	0.685084
				balanced_new	z_data_2410	Monocle3	2396	8194	0.933559	1400.55	0.446109	0.167588	0.679588	0.79102	0.79102	0.728417	0.713018	0.450802	-0.021064	0.64989	0.759399	0.759399	0.697764	0.658654
				balanced_new	z_data_2410	randomly	2396	8194	0.933559	1400.55	0.446109	0.14559	0.668526	0.785045	0.785045	0.720048	0.706361	0.429299	-0.146145	0.653253	0.734549	0.734549	0.699172	0.655723
				balanced_new	z_data_2410	scanpy	2396	8194	0.933559	1400.55	0.446109	-0.270725	0.57044	0.682177	0.682177	0.633645	0.629165	0.36218	-0.561137	0.541242	0.637691	0.637691	0.604159	0.561444
				balanced_new	z_data_2410	seurat	2396	8194	0.933559	1400.55	0.446109	-0.0438582	0.568642	0.726491	0.726491	0.647749	0.627649	0.389856	-0.756027	0.552988	0.627389	0.627389	0.608544	0.546566
				balanced_new	z_data_2410	HornPA	2396	8194	0.933559	1400.55	0.446109	-0.113019	0.545667	0.706828	0.706828	0.629314	0.616463	0.381209	-1.06956	0.541488	0.585701	0.585701	0.596556	0.507625
				balanced_new	z_data_2410	scvi	2396	8194	0.933559	1400.55	0.446109	-0.326989	0.554277	0.671275	0.671275	0.618368	0.594706	0.357738	-0.46779	0.540293	0.655138	0.655138	0.607006	0.564272
				balanced_new	z_data_2410	SHARP	2396	8194	0.933559	1400.55	0.446109	-0.439514	0.370793	0.595988	0.595988	0.512442	0.490103	0.221812	-0.240713	0.257372	0.604627	0.604627	0.495144	0.443217
				balanced_new	z_data_2410	zinb	2396	8194	0.933559	1400.55	0.446109	-0.942144	0.425498	0.577134	0.577134	0.492803	0.415475	0.384803	-0.098574	0.281122	0.647131	0.647131	0.515639	0.473967
				balanced_new	z_data_3869	scLENS_med	3838	9501	0.942295	1393.99	0.444009	0.389085	0.751405	0.847195	0.847195	0.788906	0.773893	0.553846	0.259421	0.740007	0.822035	0.822035	0.776011	0.746827
				balanced_new	z_data_3869	scLENS	3838	9501	0.942295	1393.99	0.444009	0.311062	0.728271	0.827728	0.827728	0.769197	0.748138	0.528386	0.263006	0.7318	0.820728	0.820728	0.769808	0.740736
				balanced_new	z_data_3869	ACTIONet	3838	9501	0.942295	1393.99	0.444009	0.273574	0.712484	0.818009	0.818009	0.75595	0.731725	0.51446	0.263682	0.719966	0.819213	0.819213	0.760377	0.729451
				balanced_new	z_data_3869	sctransform	3838	9501	0.942295	1393.99	0.444009	0.239783	0.709717	0.812153	0.812153	0.752291	0.728846	0.528506	0.222558	0.703829	0.808518	0.808518	0.748015	0.732562
				balanced_new	z_data_3869	Monocle3	3838	9501	0.942295	1393.99	0.444009	0.221799	0.7105	0.805403	0.805403	0.753515	0.726238	0.485142	-0.173343	0.683022	0.740454	0.740454	0.722223	0.649508
				balanced_new	z_data_3869	randomly	3838	9501	0.942295	1393.99	0.444009	0.158619	0.686428	0.789001	0.789001	0.733883	0.710546	0.47607	-0.0596858	0.680776	0.753474	0.753474	0.723501	0.681203
				balanced_new	z_data_3869	scDHA	3838	9501	0.942295	1393.99	0.444009	0.0588508	0.65253	0.765769	0.765769	0.703978	0.68014	0.428665	0.159428	0.554099	0.766389	0.766389	0.666658	0.600205
				balanced_new	z_data_3869	seurat	3838	9501	0.942295	1393.99	0.444009	0.0148564	0.577379	0.740733	0.740733	0.656223	0.63411	0.410138	-0.112839	0.474212	0.692933	0.692933	0.593467	0.549123
				balanced_new	z_data_3869	scvi	3838	9501	0.942295	1393.99	0.444009	-0.278869	0.573596	0.682513	0.682513	0.634149	0.62547	0.381507	-0.640997	0.524098	0.630114	0.630114	0.586915	0.545884
				balanced_new	z_data_3869	HornPA	3838	9501	0.942295	1393.99	0.444009	-0.181677	0.550681	0.690805	0.690805	0.629676	0.607762	0.37564	-0.576186	0.432854	0.612331	0.612331	0.539306	0.491119
				balanced_new	z_data_3869	scanpy	3838	9501	0.942295	1393.99	0.444009	-0.179994	0.54531	0.691361	0.691361	0.62477	0.604638	0.377966	-0.354063	0.461518	0.64816	0.64816	0.57175	0.525844
				balanced_new	z_data_3869	SHARP	3838	9501	0.942295	1393.99	0.444009	-0.39972	0.397974	0.612178	0.612178	0.526892	0.509501	0.282791	-0.114729	0.293951	0.645476	0.645476	0.520996	0.481807
				balanced_new	z_data_3869	zinb	3838	9501	0.942295	1393.99	0.444009	-1.12594	0.352154	0.565853	0.565853	0.432022	0.303208	0.406579	-0.0367846	0.307126	0.671736	0.671736	0.531408	0.495791
				balanced_new	z_data_785	ACTIONet	778	4803	0.894648	1354.78	0.426977	0.232587	0.705219	0.80762	0.80762	0.749682	0.734489	0.480324	0.150826	0.701134	0.794645	0.794645	0.742475	0.704894
				balanced_new	z_data_785	scLENS_med	778	4803	0.894648	1354.78	0.426977	0.249241	0.706075	0.811865	0.811865	0.750092	0.726123	0.488477	0.213192	0.604859	0.79573	0.79573	0.688806	0.660635
				balanced_new	z_data_785	scDHA	778	4803	0.894648	1354.78	0.426977	0.166807	0.684774	0.791085	0.791085	0.731954	0.710461	0.41643	-0.0538566	0.636802	0.750597	0.750597	0.685536	0.637853
				balanced_new	z_data_785	scLENS	778	4803	0.894648	1354.78	0.426977	0.221866	0.68799	0.804509	0.804509	0.735689	0.708801	0.446233	-0.136195	0.686451	0.743824	0.743824	0.724504	0.662954
				balanced_new	z_data_785	sctransform	778	4803	0.894648	1354.78	0.426977	0.139105	0.676586	0.78377	0.78377	0.725655	0.698527	0.448163	-0.0528518	0.655055	0.755615	0.755615	0.699705	0.631625
				balanced_new	z_data_785	Monocle3	778	4803	0.894648	1354.78	0.426977	-0.0177648	0.62253	0.743889	0.743889	0.679217	0.642183	0.422778	-0.200963	0.596536	0.711659	0.711659	0.654958	0.598611
				balanced_new	z_data_785	randomly	778	4803	0.894648	1354.78	0.426977	0.00113207	0.59981	0.73857	0.73857	0.6712	0.638558	0.408389	-0.152062	0.596719	0.709299	0.709299	0.659765	0.623453
				balanced_new	z_data_785	seurat	778	4803	0.894648	1354.78	0.426977	-0.149697	0.550064	0.698607	0.698607	0.629108	0.609952	0.354218	-0.660783	0.520448	0.61642	0.61642	0.582717	0.540888
				balanced_new	z_data_785	HornPA	778	4803	0.894648	1354.78	0.426977	-0.327914	0.516473	0.653592	0.653592	0.596496	0.571305	0.3354	-0.712101	0.411895	0.587266	0.587266	0.511674	0.48168
				balanced_new	z_data_785	scanpy	778	4803	0.894648	1354.78	0.426977	-0.363231	0.494888	0.642833	0.642833	0.580839	0.557292	0.309789	-0.603065	0.422195	0.598277	0.598277	0.525367	0.491945
				balanced_new	z_data_785	zinb	778	4803	0.894648	1354.78	0.426977	-0.634953	0.439668	0.592414	0.592414	0.51636	0.498268	0.338195	-0.110094	0.290574	0.650129	0.650129	0.517107	0.47734
				balanced_new	z_data_785	scvi	778	4803	0.894648	1354.78	0.426977	-0.906447	0.429916	0.538074	0.538074	0.502847	0.493826	0.277671	-0.119787	0.290229	0.643182	0.643182	0.517986	0.473115
				balanced_new	z_data_785	SHARP	778	4803	0.894648	1354.78	0.426977	-0.495939	0.371801	0.580797	0.580797	0.504554	0.482088	0.206754	-0.216647	0.261202	0.609514	0.609514	0.496562	0.444319
				balanced_new	z_data_7993	scLENS_med	7941	11019	0.950036	1392.49	0.45337	0.379452	0.755748	0.845399	0.845399	0.792484	0.77369	0.559799	0.28392	0.749956	0.827747	0.827747	0.785256	0.759179
				balanced_new	z_data_7993	scLENS	7941	11019	0.950036	1392.49	0.45337	0.356926	0.745862	0.839739	0.839739	0.784143	0.76786	0.544764	0.249369	0.743581	0.819325	0.819325	0.779497	0.751891
				balanced_new	z_data_7993	sctransform	7941	11019	0.950036	1392.49	0.45337	0.261513	0.721569	0.816981	0.816981	0.763042	0.741493	0.507117	0.324562	0.625958	0.821634	0.821634	0.711901	0.690477
				balanced_new	z_data_7993	ACTIONet	7941	11019	0.950036	1392.49	0.45337	0.253511	0.711274	0.81416	0.81416	0.754657	0.730105	0.506532	0.149934	0.711156	0.795964	0.795964	0.752051	0.720939
				balanced_new	z_data_7993	Monocle3	7941	11019	0.950036	1392.49	0.45337	0.204106	0.699547	0.801439	0.801439	0.744652	0.713529	0.516719	-0.00666133	0.666104	0.75698	0.75698	0.713718	0.667866
				balanced_new	z_data_7993	scDHA	7941	11019	0.950036	1392.49	0.45337	-0.202114	0.621284	0.708511	0.708511	0.672075	0.641365	0.420838	-0.551165	0.612909	0.660952	0.660952	0.66064	0.599677
				balanced_new	z_data_7993	scanpy	7941	11019	0.950036	1392.49	0.45337	-0.0164949	0.585495	0.733123	0.733123	0.66179	0.638066	0.403543	-0.426196	0.583825	0.670727	0.670727	0.644549	0.596461
				balanced_new	z_data_7993	seurat	7941	11019	0.950036	1392.49	0.45337	0.0309982	0.590014	0.746104	0.746104	0.666748	0.637289	0.420523	-0.13924	0.578521	0.717484	0.717484	0.649931	0.608788
				balanced_new	z_data_7993	randomly	7941	11019	0.950036	1392.49	0.45337	0.0213162	0.596267	0.746154	0.746154	0.669049	0.636055	0.472181	-0.319045	0.67591	0.715342	0.715342	0.715829	0.641519
				balanced_new	z_data_7993	scvi	7941	11019	0.950036	1392.49	0.45337	-0.0993341	0.605504	0.723764	0.723764	0.666649	0.632971	0.400415	-0.201919	0.48589	0.680701	0.680701	0.596779	0.539792
				balanced_new	z_data_7993	HornPA	7941	11019	0.950036	1392.49	0.45337	-0.0855556	0.552751	0.714683	0.714683	0.636036	0.623023	0.408284	-1.12955	0.550792	0.591157	0.591157	0.604475	0.505453
				balanced_new	z_data_7993	SHARP	7941	11019	0.950036	1392.49	0.45337	-0.864404	0.417176	0.546069	0.546069	0.50351	0.484701	0.236428	-0.150638	0.287384	0.633556	0.633556	0.515753	0.471881
				balanced_new	z_data_7993	zinb	7941	11019	0.950036	1392.49	0.45337	-1.81379	0.219377	0.468749	0.468749	0.310359	0.179184	0.357821	-0.0517638	0.306239	0.667314	0.667314	0.530611	0.492923
				imbalanced_new	z_data_3706	scLENS_med	3668	9581	0.940034	1457.81	0.441411	0.613088	0.839445	0.893557	0.893557	0.874531	0.81269	0.647028	0.55488	0.823679	0.877328	0.877328	0.862137	0.795881
				imbalanced_new	z_data_3706	scLENS	3668	9581	0.940034	1457.81	0.441411	0.565566	0.825251	0.88022	0.88022	0.86358	0.796092	0.610441	0.56646	0.825539	0.880472	0.880472	0.863812	0.797176
				imbalanced_new	z_data_3706	sctransform	3668	9581	0.940034	1457.81	0.441411	0.537987	0.820499	0.872629	0.872629	0.859637	0.793766	0.618938	0.534994	0.820243	0.871807	0.871807	0.859406	0.792334
				imbalanced_new	z_data_3706	ACTIONet	3668	9581	0.940034	1457.81	0.441411	0.362156	0.835574	0.836599	0.836599	0.861851	0.763083	0.62531	0.473995	0.815037	0.85783	0.85783	0.853663	0.767588
				imbalanced_new	z_data_3706	Monocle3	3668	9581	0.940034	1457.81	0.441411	0.348729	0.82899	0.833768	0.833768	0.856185	0.756207	0.611817	0.479818	0.813658	0.858508	0.858508	0.852984	0.768027
				imbalanced_new	z_data_3706	randomly	3668	9581	0.940034	1457.81	0.441411	0.413563	0.722239	0.829851	0.829851	0.794105	0.728595	0.608293	0.270023	0.728258	0.797831	0.797831	0.791865	0.70394
				imbalanced_new	z_data_3706	scanpy	3668	9581	0.940034	1457.81	0.441411	0.335798	0.705266	0.806931	0.806931	0.7812	0.716203	0.531947	0.244489	0.580586	0.764633	0.764633	0.708072	0.643826
				imbalanced_new	z_data_3706	scDHA	3668	9581	0.940034	1457.81	0.441411	0.378819	0.772335	0.822843	0.822843	0.825292	0.716072	0.54865	0.367076	0.773315	0.820746	0.820746	0.825357	0.708217
				imbalanced_new	z_data_3706	HornPA	3668	9581	0.940034	1457.81	0.441411	0.329664	0.70009	0.804831	0.804831	0.777845	0.712307	0.53142	0.237367	0.579084	0.762694	0.762694	0.706787	0.642686
				imbalanced_new	z_data_3706	scvi	3668	9581	0.940034	1457.81	0.441411	0.109238	0.756421	0.764785	0.764785	0.798206	0.676971	0.54152	-0.159102	0.769974	0.720365	0.720365	0.806581	0.655347
				imbalanced_new	z_data_3706	seurat	3668	9581	0.940034	1457.81	0.441411	0.138367	0.727015	0.774098	0.774098	0.772507	0.660506	0.550016	0.270588	0.668927	0.794325	0.794325	0.74817	0.670759
				imbalanced_new	z_data_3706	SHARP	3668	9581	0.940034	1457.81	0.441411	-0.0172023	0.689701	0.711884	0.711884	0.755861	0.651187	0.444217	0.185858	0.561778	0.746043	0.746043	0.693838	0.63099
				imbalanced_new	z_data_3706	zinb	3668	9581	0.940034	1457.81	0.441411	-0.178861	0.290811	0.574217	0.574217	0.549031	0.459258	0.441166	0.225158	0.571128	0.760464	0.760464	0.699644	0.634363
				imbalanced_new	z_data_4292	scLENS_med	4254	9813	0.942355	1426.94	0.461372	0.306765	0.727221	0.825436	0.825436	0.768491	0.748384	0.502505	0.415739	0.656236	0.842508	0.842508	0.739365	0.714952
				imbalanced_new	z_data_4292	sctransform	4254	9813	0.942355	1426.94	0.461372	0.223643	0.701329	0.803948	0.803948	0.74774	0.72409	0.478506	-0.031467	0.646493	0.760416	0.760416	0.69405	0.647187
				imbalanced_new	z_data_4292	scLENS	4254	9813	0.942355	1426.94	0.461372	0.234739	0.704022	0.806883	0.806883	0.749329	0.722507	0.495059	0.258608	0.723782	0.81683	0.81683	0.764326	0.735047
				imbalanced_new	z_data_4292	ACTIONet	4254	9813	0.942355	1426.94	0.461372	0.232256	0.707178	0.8068	0.8068	0.752026	0.720272	0.479333	-0.0580476	0.69637	0.756418	0.756418	0.737552	0.680202
				imbalanced_new	z_data_4292	Monocle3	4254	9813	0.942355	1426.94	0.461372	0.185849	0.695936	0.79464	0.79464	0.742678	0.707467	0.476843	0.115368	0.693294	0.782079	0.782079	0.73855	0.69566
				imbalanced_new	z_data_4292	scDHA	4254	9813	0.942355	1426.94	0.461372	-0.0391563	0.655581	0.738533	0.738533	0.707042	0.673422	0.413869	0.0605841	0.569323	0.739165	0.739165	0.672868	0.595816
				imbalanced_new	z_data_4292	randomly	4254	9813	0.942355	1426.94	0.461372	0.0416525	0.659679	0.760534	0.760534	0.711051	0.661266	0.447339	-0.165076	0.67384	0.732711	0.732711	0.718326	0.649698
				imbalanced_new	z_data_4292	HornPA	4254	9813	0.942355	1426.94	0.461372	-0.069902	0.579132	0.716671	0.716671	0.657172	0.634924	0.398113	-0.343849	0.491477	0.66249	0.66249	0.601642	0.56109
				imbalanced_new	z_data_4292	scanpy	4254	9813	0.942355	1426.94	0.461372	-0.0590978	0.591832	0.721811	0.721811	0.665245	0.632818	0.407816	-0.395057	0.594459	0.672052	0.672052	0.655166	0.600666
				imbalanced_new	z_data_4292	seurat	4254	9813	0.942355	1426.94	0.461372	-0.0229258	0.583072	0.729863	0.729863	0.659346	0.629388	0.399296	-0.239973	0.586278	0.695661	0.695661	0.653203	0.607634
				imbalanced_new	z_data_4292	scvi	4254	9813	0.942355	1426.94	0.461372	-0.0731687	0.593595	0.718499	0.718499	0.665224	0.627309	0.42676	-0.163889	0.48684	0.692025	0.692025	0.610223	0.570052
				imbalanced_new	z_data_4292	SHARP	4254	9813	0.942355	1426.94	0.461372	-0.710557	0.449376	0.558529	0.558529	0.537249	0.500836	0.268558	-0.147052	0.323902	0.639236	0.639236	0.537613	0.488018
				imbalanced_new	z_data_4292	zinb	4254	9813	0.942355	1426.94	0.461372	-1.38472	0.276756	0.513851	0.513851	0.363974	0.251529	0.378154	-0.0831733	0.343883	0.668788	0.668788	0.550228	0.49836
				imbalanced_new	z_data_4757	scLENS_med	4721	9962	0.944217	1413.94	0.445184	0.373755	0.755091	0.84295	0.84295	0.792417	0.775529	0.555328	0.429996	0.643396	0.847363	0.847363	0.730225	0.718204
				imbalanced_new	z_data_4757	scLENS	4721	9962	0.944217	1413.94	0.445184	0.343182	0.744124	0.835144	0.835144	0.78344	0.769649	0.537482	0.35612	0.745331	0.838618	0.838618	0.784228	0.769651
				imbalanced_new	z_data_4757	sctransform	4721	9962	0.944217	1413.94	0.445184	0.198865	0.685442	0.798184	0.798184	0.734668	0.723334	0.51556	0.240415	0.593414	0.800739	0.800739	0.6851	0.663871
				imbalanced_new	z_data_4757	Monocle3	4721	9962	0.944217	1413.94	0.445184	0.168625	0.67937	0.790834	0.790834	0.72864	0.705983	0.502226	0.115646	0.699668	0.789283	0.789283	0.741286	0.703252
				imbalanced_new	z_data_4757	ACTIONet	4721	9962	0.944217	1413.94	0.445184	0.19112	0.684625	0.797755	0.797755	0.732608	0.70211	0.487819	-0.00207367	0.683066	0.770453	0.770453	0.724452	0.672305
				imbalanced_new	z_data_4757	scDHA	4721	9962	0.944217	1413.94	0.445184	-0.0304061	0.627579	0.740273	0.740273	0.684969	0.663483	0.412953	-0.442299	0.587715	0.670399	0.670399	0.645479	0.569015
				imbalanced_new	z_data_4757	randomly	4721	9962	0.944217	1413.94	0.445184	0.0431159	0.599848	0.748705	0.748705	0.673886	0.640631	0.451525	-0.29902	0.622163	0.702605	0.702605	0.673635	0.622443
				imbalanced_new	z_data_4757	seurat	4721	9962	0.944217	1413.94	0.445184	0.028282	0.585124	0.743105	0.743105	0.664378	0.640362	0.407375	-0.152811	0.572487	0.714099	0.714099	0.645097	0.603301
				imbalanced_new	z_data_4757	scanpy	4721	9962	0.944217	1413.94	0.445184	-0.0231692	0.572157	0.729676	0.729676	0.652868	0.632367	0.41162	-0.294374	0.564997	0.687709	0.687709	0.634719	0.601093
				imbalanced_new	z_data_4757	HornPA	4721	9962	0.944217	1413.94	0.445184	-0.0764048	0.551009	0.715247	0.715247	0.63563	0.620563	0.390213	-0.0847668	0.426265	0.69945	0.69945	0.58252	0.563931
				imbalanced_new	z_data_4757	scvi	4721	9962	0.944217	1413.94	0.445184	-0.0605837	0.572924	0.721693	0.721693	0.652072	0.620113	0.39202	-0.518441	0.426771	0.628621	0.628621	0.546526	0.520696
				imbalanced_new	z_data_4757	SHARP	4721	9962	0.944217	1413.94	0.445184	-0.412662	0.399255	0.606547	0.606547	0.527237	0.503446	0.254032	-0.174091	0.279798	0.625234	0.625234	0.510562	0.46594
				imbalanced_new	z_data_4757	zinb	4721	9962	0.944217	1413.94	0.445184	-0.67456	0.0875461	0.32471	0.32471	0.407434	0.263619	0.344052	-0.0650631	0.305377	0.664313	0.664313	0.529585	0.487496
				imbalanced_new	z_data_4952	scLENS_med	4917	9733	0.947231	1309.04	0.488523	0.284281	0.691098	0.786712	0.786712	0.761101	0.714473	0.419198	0.34997	0.609383	0.78894	0.78894	0.733833	0.671187
				imbalanced_new	z_data_4952	scLENS	4917	9733	0.947231	1309.04	0.488523	0.266709	0.680486	0.774569	0.774569	0.756596	0.700324	0.412127	0.392489	0.621038	0.799952	0.799952	0.74425	0.684238
				imbalanced_new	z_data_4952	Monocle3	4917	9733	0.947231	1309.04	0.488523	0.225038	0.669167	0.760931	0.760931	0.749068	0.689195	0.413953	0.140329	0.654404	0.745274	0.745274	0.734687	0.664946
				imbalanced_new	z_data_4952	ACTIONet	4917	9733	0.947231	1309.04	0.488523	0.265168	0.670689	0.780556	0.780556	0.747689	0.688158	0.402074	0.368025	0.616392	0.790172	0.790172	0.741406	0.670635
				imbalanced_new	z_data_4952	sctransform	4917	9733	0.947231	1309.04	0.488523	0.236903	0.664139	0.765845	0.765845	0.745567	0.685285	0.405651	0.1107	0.659636	0.742065	0.742065	0.737742	0.66026
				imbalanced_new	z_data_4952	randomly	4917	9733	0.947231	1309.04	0.488523	0.0924824	0.645252	0.724461	0.724461	0.730073	0.663555	0.370198	0.0683286	0.634085	0.721952	0.721952	0.721949	0.64597
				imbalanced_new	z_data_4952	scDHA	4917	9733	0.947231	1309.04	0.488523	0.059747	0.620688	0.709035	0.709035	0.712707	0.656447	0.300146	-0.157575	0.607835	0.668512	0.668512	0.69487	0.624846
				imbalanced_new	z_data_4952	scvi	4917	9733	0.947231	1309.04	0.488523	0.024415	0.616851	0.703874	0.703874	0.705953	0.650213	0.314528	-0.349517	0.560182	0.636395	0.636395	0.652552	0.572875
				imbalanced_new	z_data_4952	seurat	4917	9733	0.947231	1309.04	0.488523	0.053124	0.622661	0.711072	0.711072	0.712747	0.649976	0.355358	-0.627222	0.554072	0.602085	0.602085	0.642491	0.541191
				imbalanced_new	z_data_4952	scanpy	4917	9733	0.947231	1309.04	0.488523	-0.139294	0.536287	0.645191	0.645191	0.654903	0.596591	0.305801	-0.863555	0.437712	0.540138	0.540138	0.556488	0.470156
				imbalanced_new	z_data_4952	HornPA	4917	9733	0.947231	1309.04	0.488523	-0.0708239	0.546654	0.665803	0.665803	0.665962	0.59468	0.328813	-1.1855	0.476012	0.523771	0.523771	0.572777	0.468118
				imbalanced_new	z_data_4952	SHARP	4917	9733	0.947231	1309.04	0.488523	-0.568607	0.364231	0.506487	0.506487	0.528	0.466602	0.129858	-0.291136	0.214119	0.429487	0.429487	0.540534	0.398655
				imbalanced_new	z_data_4952	zinb	4917	9733	0.947231	1309.04	0.488523	-0.740847	0	2.22045e-16	2.551e-16	0.447918	0.200793	0.299944	-0.00773299	0.55068	0.699558	0.699558	0.683709	0.591323
				imbalanced_new	z_data_5730	scLENS_med	5683	10322	0.94725	1352.3	0.48173	0.500089	0.828175	0.858174	0.858174	0.860316	0.823632	0.440676	0.33165	0.807107	0.820725	0.820725	0.841654	0.784031
				imbalanced_new	z_data_5730	scLENS	5683	10322	0.94725	1352.3	0.48173	0.465588	0.822502	0.848021	0.848021	0.855843	0.816296	0.561065	0.371567	0.80368	0.826387	0.826387	0.839674	0.787338
				imbalanced_new	z_data_5730	Monocle3	5683	10322	0.94725	1352.3	0.48173	0.441462	0.806844	0.837937	0.837937	0.844299	0.806552	0.54611	0.398517	0.796023	0.828479	0.828479	0.834817	0.785841
				imbalanced_new	z_data_5730	ACTIONet	5683	10322	0.94725	1352.3	0.48173	0.447732	0.808571	0.841009	0.841009	0.845278	0.797312	0.541113	0.438498	0.804648	0.838328	0.838328	0.842128	0.794513
				imbalanced_new	z_data_5730	sctransform	5683	10322	0.94725	1352.3	0.48173	0.376974	0.789282	0.823277	0.823277	0.828793	0.775327	0.550334	0.318907	0.783863	0.81377	0.81377	0.823124	0.753676
				imbalanced_new	z_data_5730	randomly	5683	10322	0.94725	1352.3	0.48173	0.332312	0.774587	0.808778	0.808778	0.81762	0.773074	0.515277	0.192818	0.764793	0.780286	0.780286	0.807819	0.75238
				imbalanced_new	z_data_5730	seurat	5683	10322	0.94725	1352.3	0.48173	0.285762	0.751798	0.794195	0.794195	0.799825	0.758919	0.485539	-0.0345809	0.714571	0.731482	0.731482	0.76563	0.694159
				imbalanced_new	z_data_5730	scvi	5683	10322	0.94725	1352.3	0.48173	0.171383	0.731639	0.761985	0.761985	0.782375	0.755899	0.438575	-0.0521383	0.594011	0.699912	0.699912	0.690707	0.630472
				imbalanced_new	z_data_5730	scDHA	5683	10322	0.94725	1352.3	0.48173	0.167271	0.724151	0.760739	0.760739	0.776582	0.744612	0.428225	0.236161	0.634713	0.761904	0.761904	0.734436	0.69003
				imbalanced_new	z_data_5730	HornPA	5683	10322	0.94725	1352.3	0.48173	0.0917833	0.6889	0.738754	0.738754	0.749296	0.708037	0.463791	0.118405	0.401579	0.680119	0.680119	0.619695	0.547626
				imbalanced_new	z_data_5730	scanpy	5683	10322	0.94725	1352.3	0.48173	0.0197239	0.648062	0.7183	0.7183	0.715742	0.677372	0.418268	0.107026	0.398765	0.675887	0.675887	0.617733	0.545072
				imbalanced_new	z_data_5730	SHARP	5683	10322	0.94725	1352.3	0.48173	-0.467494	0.449696	0.57336	0.57336	0.571099	0.532257	0.24096	-0.0539337	0.366473	0.628593	0.628593	0.591225	0.505604
				imbalanced_new	z_data_5730	zinb	5683	10322	0.94725	1352.3	0.48173	-1.36642	0.234651	0.50218	0.50218	0.355616	0.190063	0.405003	-0.377379	0.615969	0.676288	0.676288	0.685919	0.581222
				balanced_new	T_muris_1019	ACTIONet	1019	12199	0.817429	7994.07	0.605567	1	1	1	1	1	1	0.929258	1	1	1	1	1	1
				balanced_new	T_muris_1019	HornPA	1019	12199	0.817429	7994.07	0.605567	1	1	1	1	1	1	0.926955	1	1	1	1	1	1
				balanced_new	T_muris_1019	Monocle3	1019	12199	0.817429	7994.07	0.605567	1	1	1	1	1	1	0.929458	1	1	1	1	1	1
				balanced_new	T_muris_1019	scLENS	1019	12199	0.817429	7994.07	0.605567	1	1	1	1	1	1	0.929652	1	1	1	1	1	1
				balanced_new	T_muris_1019	scLENS_med	1019	12199	0.817429	7994.07	0.605567	1	1	1	1	1	1	0.933	1	1	1	1	1	1
				balanced_new	T_muris_1019	scanpy	1019	12199	0.817429	7994.07	0.605567	1	1	1	1	1	1	0.796189	0.935858	0.973902	0.986252	0.986252	0.976709	0.955587
				balanced_new	T_muris_1019	scvi	1019	12199	0.817429	7994.07	0.605567	1	1	1	1	1	1	0.932064	1	1	1	1	1	1
				balanced_new	T_muris_1019	seurat	1019	12199	0.817429	7994.07	0.605567	1	1	1	1	1	1	0.924449	1	1	1	1	1	1
				balanced_new	T_muris_1019	sctransform	1019	12199	0.817429	7994.07	0.605567	0.988866	0.997708	0.99758	0.99758	0.997936	0.997083	0.916539	1	1	1	1	1	1
				balanced_new	T_muris_1019	scDHA	1019	12199	0.817429	7994.07	0.605567	0.98883	0.997665	0.997572	0.997572	0.997898	0.997083	0.859123	0.98883	0.997665	0.997572	0.997572	0.997898	0.997083
				balanced_new	T_muris_1019	SHARP	1019	12199	0.817429	7994.07	0.605567	0.925075	0.984304	0.983716	0.983716	0.985866	0.979819	0.863415	0.911163	0.980951	0.980716	0.980716	0.982845	0.97696
				balanced_new	T_muris_1019	randomly	1019	12199	0.817429	7994.07	0.605567	0.939842	0.975414	0.987095	0.987095	0.978047	0.960014	0.906085	0.98883	0.997665	0.997572	0.997572	0.997898	0.997083
				balanced_new	T_muris_1019	zinb	1019	12199	0.817429	7994.07	0.605567	-0.104372	0.5989	0.746791	0.746791	0.649311	0.593241	0.541992	0.365084	0.733827	0.864901	0.864901	0.76676	0.684807
				balanced_new	T_muris_2006	ACTIONet	2006	12812	0.829746	8335.91	0.679084	1	1	1	1	1	1	0.914392	1	1	1	1	1	1
				balanced_new	T_muris_2006	HornPA	2006	12812	0.829746	8335.91	0.679084	1	1	1	1	1	1	0.7985	0.935805	0.975489	0.986242	0.986242	0.978122	0.953904
				balanced_new	T_muris_2006	Monocle3	2006	12812	0.829746	8335.91	0.679084	1	1	1	1	1	1	0.679993	0.867431	0.94681	0.972	0.972	0.952971	0.9045
				balanced_new	T_muris_2006	scLENS	2006	12812	0.829746	8335.91	0.679084	1	1	1	1	1	1	0.937894	1	1	1	1	1	1
				balanced_new	T_muris_2006	scLENS_med	2006	12812	0.829746	8335.91	0.679084	1	1	1	1	1	1	0.940495	1	1	1	1	1	1
				balanced_new	T_muris_2006	scanpy	2006	12812	0.829746	8335.91	0.679084	1	1	1	1	1	1	0.914377	1	1	1	1	1	1
				balanced_new	T_muris_2006	sctransform	2006	12812	0.829746	8335.91	0.679084	1	1	1	1	1	1	0.784742	0.935087	0.975101	0.986091	0.986091	0.977779	0.953188
				balanced_new	T_muris_2006	scvi	2006	12812	0.829746	8335.91	0.679084	1	1	1	1	1	1	0.922803	1	1	1	1	1	1
				balanced_new	T_muris_2006	seurat	2006	12812	0.829746	8335.91	0.679084	1	1	1	1	1	1	0.922949	1	1	1	1	1	1
				balanced_new	T_muris_2006	scDHA	2006	12812	0.829746	8335.91	0.679084	0.993709	0.998883	0.998633	0.998633	0.998994	0.998512	0.868542	1	1	1	1	1	1
				balanced_new	T_muris_2006	randomly	2006	12812	0.829746	8335.91	0.679084	0.980315	0.995509	0.995722	0.995722	0.995958	0.994132	0.932691	0.993696	0.998869	0.99863	0.99863	0.998982	0.998512
				balanced_new	T_muris_2006	SHARP	2006	12812	0.829746	8335.91	0.679084	0.974847	0.995537	0.994542	0.994542	0.995983	0.993579	0.918868	0.984295	0.997227	0.99659	0.99659	0.997504	0.996042
				balanced_new	T_muris_2006	zinb	2006	12812	0.829746	8335.91	0.679084	0.158527	0.694659	0.816089	0.816089	0.726152	0.679547	0.771235	0.837666	0.894212	0.963781	0.963781	0.909245	0.893691
				balanced_new	T_muris_3016	ACTIONet	3016	13355	0.839412	8380.16	0.727216	1	1	1	1	1	1	0.904619	1	1	1	1	1	1
				balanced_new	T_muris_3016	HornPA	3016	13355	0.839412	8380.16	0.727216	1	1	1	1	1	1	0.913103	1	1	1	1	1	1
				balanced_new	T_muris_3016	Monocle3	3016	13355	0.839412	8380.16	0.727216	1	1	1	1	1	1	0.898787	1	1	1	1	1	1
				balanced_new	T_muris_3016	randomly	3016	13355	0.839412	8380.16	0.727216	1	1	1	1	1	1	0.942266	1	1	1	1	1	1
				balanced_new	T_muris_3016	scLENS	3016	13355	0.839412	8380.16	0.727216	1	1	1	1	1	1	0.937755	1	1	1	1	1	1
				balanced_new	T_muris_3016	scLENS_med	3016	13355	0.839412	8380.16	0.727216	1	1	1	1	1	1	0.938436	1	1	1	1	1	1
				balanced_new	T_muris_3016	scanpy	3016	13355	0.839412	8380.16	0.727216	1	1	1	1	1	1	0.906815	1	1	1	1	1	1
				balanced_new	T_muris_3016	scvi	3016	13355	0.839412	8380.16	0.727216	1	1	1	1	1	1	0.922295	1	1	1	1	1	1
				balanced_new	T_muris_3016	seurat	3016	13355	0.839412	8380.16	0.727216	1	1	1	1	1	1	0.908716	1	1	1	1	1	1
				balanced_new	T_muris_3016	scDHA	3016	13355	0.839412	8380.16	0.727216	0.995551	0.999265	0.999033	0.999033	0.999338	0.999009	0.874256	0.995551	0.999265	0.999033	0.999033	0.999338	0.999009
				balanced_new	T_muris_3016	sctransform	3016	13355	0.839412	8380.16	0.727216	0.995551	0.999265	0.999033	0.999033	0.999338	0.999009	0.892455	0.995551	0.999265	0.999033	0.999033	0.999338	0.999009
				balanced_new	T_muris_3016	SHARP	3016	13355	0.839412	8380.16	0.727216	0.980821	0.996597	0.995834	0.995834	0.996937	0.995381	0.91511	0.977742	0.9963	0.995168	0.995168	0.99667	0.995708
				balanced_new	T_muris_3016	zinb	3016	13355	0.839412	8380.16	0.727216	0.467187	0.791979	0.89218	0.89218	0.818193	0.715881	0.871399	0.984424	0.997414	0.996624	0.996624	0.997673	0.99571
				balanced_new	T_muris_3966	ACTIONet	3966	13556	0.849505	7538.66	0.666766	1	1	1	1	1	1	0.916323	1	1	1	1	1	1
				balanced_new	T_muris_3966	HornPA	3966	13556	0.849505	7538.66	0.666766	1	1	1	1	1	1	0.908642	1	1	1	1	1	1
				balanced_new	T_muris_3966	Monocle3	3966	13556	0.849505	7538.66	0.666766	1	1	1	1	1	1	0.893926	1	1	1	1	1	1
				balanced_new	T_muris_3966	scLENS	3966	13556	0.849505	7538.66	0.666766	1	1	1	1	1	1	0.922804	1	1	1	1	1	1
				balanced_new	T_muris_3966	scLENS_med	3966	13556	0.849505	7538.66	0.666766	1	1	1	1	1	1	0.933803	1	1	1	1	1	1
				balanced_new	T_muris_3966	scanpy	3966	13556	0.849505	7538.66	0.666766	1	1	1	1	1	1	0.905834	1	1	1	1	1	1
				balanced_new	T_muris_3966	scvi	3966	13556	0.849505	7538.66	0.666766	1	1	1	1	1	1	0.905985	1	1	1	1	1	1
				balanced_new	T_muris_3966	seurat	3966	13556	0.849505	7538.66	0.666766	1	1	1	1	1	1	0.901884	1	1	1	1	1	1
				balanced_new	T_muris_3966	scDHA	3966	13556	0.849505	7538.66	0.666766	0.996486	0.999449	0.999236	0.999236	0.999504	0.999245	0.802432	0.936335	0.977086	0.986343	0.986343	0.979534	0.957169
				balanced_new	T_muris_3966	sctransform	3966	13556	0.849505	7538.66	0.666766	0.996486	0.999449	0.999236	0.999236	0.999504	0.999245	0.752816	0.930158	0.973354	0.985037	0.985037	0.976231	0.951569
				balanced_new	T_muris_3966	randomly	3966	13556	0.849505	7538.66	0.666766	0.996468	0.999427	0.999232	0.999232	0.999484	0.999245	0.949869	0.996468	0.999427	0.999232	0.999232	0.999484	0.999245
				balanced_new	T_muris_3966	SHARP	3966	13556	0.849505	7538.66	0.666766	0.98599	0.997844	0.996958	0.996958	0.99806	0.996736	0.949388	0.989502	0.998394	0.997719	0.997719	0.998555	0.997738
				balanced_new	T_muris_3966	zinb	3966	13556	0.849505	7538.66	0.666766	-0.361829	0.513845	0.736091	0.736091	0.569648	0.436806	0.685791	0.717436	0.816738	0.934923	0.934923	0.848826	0.801587
				balanced_new	T_muris_5033	ACTIONet	5033	13949	0.846437	7837.84	0.638996	1	1	1	1	1	1	0.906492	1	1	1	1	1	1
				balanced_new	T_muris_5033	HornPA	5033	13949	0.846437	7837.84	0.638996	1	1	1	1	1	1	0.908612	1	1	1	1	1	1
				balanced_new	T_muris_5033	Monocle3	5033	13949	0.846437	7837.84	0.638996	1	1	1	1	1	1	0.902988	1	1	1	1	1	1
				balanced_new	T_muris_5033	randomly	5033	13949	0.846437	7837.84	0.638996	1	1	1	1	1	1	0.943291	1	1	1	1	1	1
				balanced_new	T_muris_5033	scDHA	5033	13949	0.846437	7837.84	0.638996	1	1	1	1	1	1	0.874517	1	1	1	1	1	1
				balanced_new	T_muris_5033	scLENS	5033	13949	0.846437	7837.84	0.638996	1	1	1	1	1	1	0.929629	1	1	1	1	1	1
				balanced_new	T_muris_5033	scLENS_med	5033	13949	0.846437	7837.84	0.638996	1	1	1	1	1	1	0.939606	1	1	1	1	1	1
				balanced_new	T_muris_5033	scanpy	5033	13949	0.846437	7837.84	0.638996	1	1	1	1	1	1	0.903225	1	1	1	1	1	1
				balanced_new	T_muris_5033	scvi	5033	13949	0.846437	7837.84	0.638996	1	1	1	1	1	1	0.915653	1	1	1	1	1	1
				balanced_new	T_muris_5033	seurat	5033	13949	0.846437	7837.84	0.638996	1	1	1	1	1	1	0.886883	1	1	1	1	1	1
				balanced_new	T_muris_5033	SHARP	5033	13949	0.846437	7837.84	0.638996	0.993331	0.998846	0.998551	0.998551	0.998962	0.998416	0.953739	0.994771	0.999073	0.998864	0.998864	0.999166	0.998812
				balanced_new	T_muris_5033	sctransform	5033	13949	0.846437	7837.84	0.638996	0.976029	0.993686	0.994815	0.994815	0.994329	0.989234	0.818853	0.978919	0.994152	0.99544	0.99544	0.994748	0.989829
				balanced_new	T_muris_5033	zinb	5033	13949	0.846437	7837.84	0.638996	0.0262673	0.368446	0.732931	0.732931	0.55006	0.49325	0.765615	0.845148	0.886113	0.965318	0.965318	0.903017	0.891199
				imbalanced_new	tmp_1	ACTIONet	4827	11355	0.832167	6396.15	0.353322	1	1	1	1	1	1	0.818493	0.977675	0.998647	0.992563	0.992563	0.999009	0.984111
				imbalanced_new	tmp_1	HornPA	4827	11355	0.832167	6396.15	0.353322	1	1	1	1	1	1	0.884132	1	1	1	1	1	1
				imbalanced_new	tmp_1	Monocle3	4827	11355	0.832167	6396.15	0.353322	1	1	1	1	1	1	0.883221	1	1	1	1	1	1
				imbalanced_new	tmp_1	randomly	4827	11355	0.832167	6396.15	0.353322	1	1	1	1	1	1	0.911181	1	1	1	1	1	1
				imbalanced_new	tmp_1	scLENS_med	4827	11355	0.832167	6396.15	0.353322	1	1	1	1	1	1	0.90515	1	1	1	1	1	1
				imbalanced_new	tmp_1	scanpy	4827	11355	0.832167	6396.15	0.353322	1	1	1	1	1	1	0.863486	1	1	1	1	1	1
				imbalanced_new	tmp_1	sctransform	4827	11355	0.832167	6396.15	0.353322	1	1	1	1	1	1	0.867393	1	1	1	1	1	1
				imbalanced_new	tmp_1	seurat	4827	11355	0.832167	6396.15	0.353322	1	1	1	1	1	1	0.83905	0.978334	0.998752	0.992781	0.992781	0.999086	0.984376
				imbalanced_new	tmp_1	scLENS	4827	11355	0.832167	6396.15	0.353322	0.997075	0.999716	0.999018	0.999018	0.999792	0.99938	0.904753	1	1	1	1	1	1
				imbalanced_new	tmp_1	scvi	4827	11355	0.832167	6396.15	0.353322	0.993966	0.99918	0.997976	0.997976	0.999399	0.99876	0.878327	1	1	1	1	1	1
				imbalanced_new	tmp_1	SHARP	4827	11355	0.832167	6396.15	0.353322	0.972779	0.995273	0.990844	0.990844	0.996545	0.992475	0.739581	0.974789	0.996616	0.991541	0.991541	0.997525	0.992957
				imbalanced_new	tmp_1	scDHA	4827	11355	0.832167	6396.15	0.353322	0.962783	0.991023	0.987565	0.987565	0.993428	0.986779	0.692555	0.980309	0.996095	0.993407	0.993407	0.99714	0.994179
				imbalanced_new	tmp_1	zinb	4827	11355	0.832167	6396.15	0.353322	0.111228	0.406021	0.574934	0.574934	0.673872	0.547898	0.396556	0.722983	0.888278	0.897502	0.897502	0.923462	0.855056
				imbalanced_new	tmp_2	ACTIONet	3501	12117	0.835886	6507.09	0.445633	1	1	1	1	1	1	0.897149	1	1	1	1	1	1
				imbalanced_new	tmp_2	HornPA	3501	12117	0.835886	6507.09	0.445633	1	1	1	1	1	1	0.847461	1	1	1	1	1	1
				imbalanced_new	tmp_2	Monocle3	3501	12117	0.835886	6507.09	0.445633	1	1	1	1	1	1	0.904789	1	1	1	1	1	1
				imbalanced_new	tmp_2	scanpy	3501	12117	0.835886	6507.09	0.445633	1	1	1	1	1	1	0.832557	0.973486	0.99818	0.990369	0.990369	0.998758	0.981727
				imbalanced_new	tmp_2	sctransform	3501	12117	0.835886	6507.09	0.445633	1	1	1	1	1	1	0.818007	0.970105	0.997852	0.989155	0.989155	0.998534	0.978436
				imbalanced_new	tmp_2	scvi	3501	12117	0.835886	6507.09	0.445633	1	1	1	1	1	1	0.879119	1	1	1	1	1	1
				imbalanced_new	tmp_2	seurat	3501	12117	0.835886	6507.09	0.445633	1	1	1	1	1	1	0.883704	1	1	1	1	1	1
				imbalanced_new	tmp_2	scDHA	3501	12117	0.835886	6507.09	0.445633	0.995864	0.999326	0.998483	0.998483	0.99954	0.999145	0.85534	1	1	1	1	1	1
				imbalanced_new	tmp_2	scLENS	3501	12117	0.835886	6507.09	0.445633	0.995204	0.998773	0.998244	0.998244	0.999163	0.998859	0.876312	1	1	1	1	1	1
				imbalanced_new	tmp_2	scLENS_med	3501	12117	0.835886	6507.09	0.445633	0.995354	0.999024	0.998299	0.998299	0.999334	0.998858	0.919265	1	1	1	1	1	1
				imbalanced_new	tmp_2	SHARP	3501	12117	0.835886	6507.09	0.445633	0.994454	0.999546	0.997967	0.997967	0.99969	0.998579	0.912681	0.988081	0.998284	0.995627	0.995627	0.99883	0.997447
				imbalanced_new	tmp_2	randomly	3501	12117	0.835886	6507.09	0.445633	0.839753	0.934902	0.944349	0.944349	0.955615	0.900755	0.909277	1	1	1	1	1	1
				imbalanced_new	tmp_2	zinb	3501	12117	0.835886	6507.09	0.445633	0.693785	0.813024	0.873484	0.873484	0.886001	0.843249	0.570814	0.794338	0.896416	0.921593	0.921593	0.932804	0.902499
				imbalanced_new	tmp_3	ACTIONet	4244	13107	0.794774	12034.4	0.66416	1	1	1	1	1	1	0.842168	0.972987	0.998117	0.991102	0.991102	0.998657	0.980676
				imbalanced_new	tmp_3	HornPA	4244	13107	0.794774	12034.4	0.66416	1	1	1	1	1	1	0.864284	1	1	1	1	1	1
				imbalanced_new	tmp_3	Monocle3	4244	13107	0.794774	12034.4	0.66416	1	1	1	1	1	1	0.903002	1	1	1	1	1	1
				imbalanced_new	tmp_3	scDHA	4244	13107	0.794774	12034.4	0.66416	1	1	1	1	1	1	0.83711	1	1	1	1	1	1
				imbalanced_new	tmp_3	scLENS	4244	13107	0.794774	12034.4	0.66416	1	1	1	1	1	1	0.862888	1	1	1	1	1	1
				imbalanced_new	tmp_3	scanpy	4244	13107	0.794774	12034.4	0.66416	1	1	1	1	1	1	0.847336	1	1	1	1	1	1
				imbalanced_new	tmp_3	sctransform	4244	13107	0.794774	12034.4	0.66416	1	1	1	1	1	1	0.856396	1	1	1	1	1	1
				imbalanced_new	tmp_3	seurat	4244	13107	0.794774	12034.4	0.66416	1	1	1	1	1	1	0.875396	1	1	1	1	1	1
				imbalanced_new	tmp_3	scvi	4244	13107	0.794774	12034.4	0.66416	0.996655	0.999658	0.998888	0.998888	0.999756	0.999295	0.89081	1	1	1	1	1	1
				imbalanced_new	tmp_3	scLENS_med	4244	13107	0.794774	12034.4	0.66416	0.988062	0.997158	0.996048	0.996048	0.997974	0.997177	0.904715	1	1	1	1	1	1
				imbalanced_new	tmp_3	SHARP	4244	13107	0.794774	12034.4	0.66416	0.981854	0.996731	0.99399	0.99399	0.997668	0.996247	0.920753	0.987517	0.998458	0.995849	0.995849	0.998901	0.997199
				imbalanced_new	tmp_3	randomly	4244	13107	0.794774	12034.4	0.66416	0.947814	0.990345	0.982658	0.982658	0.993119	0.984535	0.873844	1	1	1	1	1	1
				imbalanced_new	tmp_3	zinb	4244	13107	0.794774	12034.4	0.66416	0.646418	0.862638	0.867044	0.867044	0.909719	0.795918	0.763617	0.959055	0.993404	0.986562	0.986562	0.995298	0.989466
				imbalanced_new	tmp_4	ACTIONet	4313	13540	0.843589	7575.77	0.591131	1	1	1	1	1	1	0.899682	1	1	1	1	1	1
				imbalanced_new	tmp_4	HornPA	4313	13540	0.843589	7575.77	0.591131	1	1	1	1	1	1	0.874471	1	1	1	1	1	1
				imbalanced_new	tmp_4	Monocle3	4313	13540	0.843589	7575.77	0.591131	1	1	1	1	1	1	0.838084	0.967468	0.995551	0.992171	0.992171	0.996208	0.976647
				imbalanced_new	tmp_4	scLENS	4313	13540	0.843589	7575.77	0.591131	1	1	1	1	1	1	0.929716	1	1	1	1	1	1
				imbalanced_new	tmp_4	scLENS_med	4313	13540	0.843589	7575.77	0.591131	1	1	1	1	1	1	0.928645	1	1	1	1	1	1
				imbalanced_new	tmp_4	scanpy	4313	13540	0.843589	7575.77	0.591131	1	1	1	1	1	1	0.609535	0.836112	0.918542	0.961769	0.961769	0.931958	0.882228
				imbalanced_new	tmp_4	sctransform	4313	13540	0.843589	7575.77	0.591131	1	1	1	1	1	1	0.883705	1	1	1	1	1	1
				imbalanced_new	tmp_4	scvi	4313	13540	0.843589	7575.77	0.591131	1	1	1	1	1	1	0.919573	1	1	1	1	1	1
				imbalanced_new	tmp_4	seurat	4313	13540	0.843589	7575.77	0.591131	1	1	1	1	1	1	0.887235	1	1	1	1	1	1
				imbalanced_new	tmp_4	scDHA	4313	13540	0.843589	7575.77	0.591131	0.996474	0.999356	0.999145	0.999145	0.99945	0.999305	0.850863	0.996474	0.999356	0.999145	0.999145	0.99945	0.999305
				imbalanced_new	tmp_4	randomly	4313	13540	0.843589	7575.77	0.591131	0.986955	0.997903	0.996836	0.996836	0.99821	0.997229	0.929266	0.994751	0.999569	0.998727	0.998727	0.999633	0.998622
				imbalanced_new	tmp_4	SHARP	4313	13540	0.843589	7575.77	0.591131	0.983356	0.997147	0.99597	0.99597	0.997566	0.996072	0.944336	0.986508	0.997404	0.996727	0.996727	0.997785	0.997455
				imbalanced_new	tmp_4	zinb	4313	13540	0.843589	7575.77	0.591131	0.401746	0.658408	0.830267	0.830267	0.751968	0.618098	0.723723	0.83984	0.971983	0.961877	0.961877	0.976128	0.939887
				imbalanced_new	tmp_5	Monocle3	2485	10294	0.79896	8322.9	0.47323	1	1	1	1	1	1	0.881667	1	1	1	1	1	1
				imbalanced_new	tmp_5	randomly	2485	10294	0.79896	8322.9	0.47323	1	1	1	1	1	1	0.909509	1	1	1	1	1	1
				imbalanced_new	tmp_5	scLENS	2485	10294	0.79896	8322.9	0.47323	1	1	1	1	1	1	0.78119	0.974161	0.998524	0.985092	0.985092	0.999277	0.982033
				imbalanced_new	tmp_5	scanpy	2485	10294	0.79896	8322.9	0.47323	1	1	1	1	1	1	0.864412	1	1	1	1	1	1
				imbalanced_new	tmp_5	seurat	2485	10294	0.79896	8322.9	0.47323	1	1	1	1	1	1	0.875817	1	1	1	1	1	1
				imbalanced_new	tmp_5	scLENS_med	2485	10294	0.79896	8322.9	0.47323	0.996621	0.998944	0.998025	0.998025	0.999483	0.999196	0.847517	1	1	1	1	1	1
				imbalanced_new	tmp_5	scvi	2485	10294	0.79896	8322.9	0.47323	0.994568	0.998905	0.996821	0.996821	0.999463	0.9988	0.842273	1	1	1	1	1	1
				imbalanced_new	tmp_5	sctransform	2485	10294	0.79896	8322.9	0.47323	0.989408	0.998972	0.993796	0.993796	0.999496	0.998396	0.846938	0.994703	0.999485	0.996896	0.996896	0.999748	0.998798
				imbalanced_new	tmp_5	HornPA	2485	10294	0.79896	8322.9	0.47323	0.993243	0.997889	0.996058	0.996058	0.998965	0.998392	0.881251	1	1	1	1	1	1
				imbalanced_new	tmp_5	SHARP	2485	10294	0.79896	8322.9	0.47323	0.960472	0.994559	0.97682	0.97682	0.997338	0.989136	0.813799	0.971309	0.995813	0.983138	0.983138	0.997953	0.991785
				imbalanced_new	tmp_5	ACTIONet	2485	10294	0.79896	8322.9	0.47323	0.941556	0.989576	0.966167	0.966167	0.99488	0.976378	0.777403	0.953589	0.994134	0.973455	0.973455	0.997122	0.980581
				imbalanced_new	tmp_5	scDHA	2485	10294	0.79896	8322.9	0.47323	0.889618	0.983361	0.936021	0.936021	0.991819	0.960252	0.72604	0.847983	0.961104	0.915313	0.915313	0.980752	0.956457
				imbalanced_new	tmp_5	zinb	2485	10294	0.79896	8322.9	0.47323	0.79	0.923134	0.859756	0.859756	0.964397	0.888561	0.534976	0.762411	0.931933	0.850519	0.850519	0.96789	0.893676
				sim_Tcell	2250-1220	scLENS_med	2951	10652	0.909255	2278.15	0.524938	0.447895	0.886287	0.863482	0.863482	0.903682	0.847405	0.527411	0.358301	0.875271	0.850521	0.850521	0.894459	0.825775
				sim_Tcell	2250-1220	scLENS	2951	10652	0.909255	2278.15	0.524938	0.336873	0.855911	0.840312	0.840312	0.877676	0.821109	0.505365	0.36891	0.876738	0.846024	0.846024	0.895402	0.826442
				sim_Tcell	2250-1220	sctransform	2951	10652	0.909255	2278.15	0.524938	0.0837944	0.778788	0.779479	0.779479	0.811815	0.741588	0.444478	-0.0120687	0.765748	0.766429	0.766429	0.800826	0.708961
				sim_Tcell	2250-1220	Monocle3	2951	10652	0.909255	2278.15	0.524938	0.107447	0.764911	0.776319	0.776319	0.801491	0.715511	0.374945	-0.0967702	0.728545	0.752188	0.752188	0.768924	0.681621
				sim_Tcell	2250-1220	seurat	2951	10652	0.909255	2278.15	0.524938	0.0428492	0.730506	0.770739	0.770739	0.770487	0.704647	0.366639	-0.405014	0.598544	0.699097	0.699097	0.658182	0.565799
				sim_Tcell	2250-1220	ACTIONet	2951	10652	0.909255	2278.15	0.524938	-0.116098	0.713319	0.715118	0.715118	0.758928	0.66224	0.304064	-0.510544	0.628321	0.664412	0.664412	0.68268	0.527014
				sim_Tcell	2250-1220	HornPA	2951	10652	0.909255	2278.15	0.524938	-0.281932	0.632261	0.684339	0.684339	0.689986	0.608585	0.253305	-0.556758	0.473287	0.630013	0.630013	0.585818	0.464639
				sim_Tcell	2250-1220	scvi	2951	10652	0.909255	2278.15	0.524938	-0.404166	0.502996	0.653923	0.653923	0.578095	0.533573	0.188126	-0.532312	0.477783	0.651956	0.651956	0.554094	0.494047
				sim_Tcell	2250-1220	randomly	2951	10652	0.909255	2278.15	0.524938	-0.445852	0.50464	0.659885	0.659885	0.575273	0.503559	0.129063	-0.698558	0.503045	0.64439	0.64439	0.573924	0.453344
				sim_Tcell	2250-1220	scanpy	2951	10652	0.909255	2278.15	0.524938	-0.859974	0.375607	0.538121	0.538121	0.475693	0.43872	0.0263514	-0.655354	0.365759	0.535463	0.535463	0.533661	0.379735
				sim_Tcell	2250-1220	scDHA	2951	10652	0.909255	2278.15	0.524938	-1.01832	0.392246	0.51573	0.51573	0.478641	0.418646	0.0138069	-1.10912	0.345574	0.49586	0.49586	0.483704	0.343297
				sim_Tcell	2250-1220	SHARP	2951	10652	0.909255	2278.15	0.524938	-1.84795	0.13602	0.22746	0.22746	0.291437	0.243862	-0.11434	-1.2293	0.100839	0.297272	0.297272	0.405076	0.210712
				sim_Tcell	2250-1220	zinb	2951	10652	0.909255	2278.15	0.524938	-1.82174	0.194843	0.383827	0.383827	0.294332	0.215934	0.0057036	-1.23124	0.170084	0.405015	0.405015	0.432818	0.23963
				sim_Tcell	2251-1179	scLENS_med	3000	10975	0.905751	2246.14	0.523872	0.548052	0.8844	0.897011	0.897011	0.900756	0.851903	0.618875	0.448782	0.889302	0.882804	0.882804	0.903203	0.86249
				sim_Tcell	2251-1179	scLENS	3000	10975	0.905751	2246.14	0.523872	0.47931	0.865682	0.881252	0.881252	0.884792	0.834023	0.561415	0.504877	0.879859	0.88886	0.88886	0.896183	0.847116
				sim_Tcell	2251-1179	HornPA	3000	10975	0.905751	2246.14	0.523872	0.00611042	0.765503	0.774498	0.774498	0.798139	0.732218	0.383877	-0.290442	0.719465	0.733889	0.733889	0.755113	0.636791
				sim_Tcell	2251-1179	scanpy	3000	10975	0.905751	2246.14	0.523872	0.0492	0.756557	0.78302	0.78302	0.791607	0.723258	0.417593	-0.450821	0.687309	0.721491	0.721491	0.726929	0.623862
				sim_Tcell	2251-1179	seurat	3000	10975	0.905751	2246.14	0.523872	0.0275438	0.681418	0.789356	0.789356	0.720962	0.694918	0.410325	-0.214266	0.692952	0.748014	0.748014	0.735714	0.635527
				sim_Tcell	2251-1179	sctransform	3000	10975	0.905751	2246.14	0.523872	-0.0413768	0.713003	0.772402	0.772402	0.748483	0.68891	0.412711	-0.0271251	0.716104	0.774285	0.774285	0.752622	0.660308
				sim_Tcell	2251-1179	Monocle3	3000	10975	0.905751	2246.14	0.523872	-0.0669871	0.669782	0.763394	0.763394	0.7107	0.662619	0.431735	0.0759975	0.636859	0.778433	0.778433	0.714731	0.637631
				sim_Tcell	2251-1179	scvi	3000	10975	0.905751	2246.14	0.523872	-0.302979	0.596448	0.699109	0.699109	0.651119	0.59458	0.19179	-0.325647	0.587676	0.700393	0.700393	0.664796	0.533418
				sim_Tcell	2251-1179	ACTIONet	3000	10975	0.905751	2246.14	0.523872	-0.349735	0.582191	0.691147	0.691147	0.636683	0.568913	0.210507	-0.361005	0.499013	0.661416	0.661416	0.616035	0.451677
				sim_Tcell	2251-1179	randomly	3000	10975	0.905751	2246.14	0.523872	-0.772601	0.453243	0.625178	0.625178	0.518264	0.439454	0.131054	-0.768471	0.401867	0.633393	0.633393	0.474618	0.425193
				sim_Tcell	2251-1179	scDHA	3000	10975	0.905751	2246.14	0.523872	-1.23669	0.360575	0.499831	0.499831	0.438593	0.380305	-0.0489811	-1.49185	0.374843	0.488727	0.488727	0.461371	0.317825
				sim_Tcell	2251-1179	SHARP	3000	10975	0.905751	2246.14	0.523872	-1.3618	0.192189	0.273221	0.273221	0.406586	0.228347	-0.135677	-1.84517	0.0921172	0.266268	0.266268	0.349813	0.155583
				sim_Tcell	2251-1179	zinb	3000	10975	0.905751	2246.14	0.523872	-2.24279	0.149605	0.349147	0.349147	0.235625	0.172992	0.0265065	-1.91429	0.135368	0.356673	0.356673	0.358217	0.156486
				sim_Tcell	2972-1523	scLENS_med	3000	11361	0.889381	2967.65	0.512612	0.810156	0.964693	0.957319	0.957319	0.969419	0.955158	0.710668	0.829011	0.966443	0.961831	0.961831	0.970878	0.962972
				sim_Tcell	2972-1523	scLENS	3000	11361	0.889381	2967.65	0.512612	0.777802	0.959138	0.950081	0.950081	0.964581	0.945734	0.690365	0.757925	0.95109	0.946453	0.946453	0.957525	0.943943
				sim_Tcell	2972-1523	HornPA	3000	11361	0.889381	2967.65	0.512612	0.348426	0.860984	0.85297	0.85297	0.880286	0.838472	0.500443	0.0480305	0.817344	0.80237	0.80237	0.841229	0.740105
				sim_Tcell	2972-1523	scanpy	3000	11361	0.889381	2967.65	0.512612	0.401161	0.859946	0.864473	0.864473	0.880008	0.827267	0.509923	0.119106	0.824875	0.812835	0.812835	0.848226	0.748962
				sim_Tcell	2972-1523	Monocle3	3000	11361	0.889381	2967.65	0.512612	0.309466	0.765458	0.846226	0.846226	0.795831	0.780605	0.568607	0.333092	0.866636	0.861456	0.861456	0.884203	0.814893
				sim_Tcell	2972-1523	seurat	3000	11361	0.889381	2967.65	0.512612	0.356119	0.791661	0.850156	0.850156	0.826337	0.773707	0.551102	0.274563	0.838253	0.845781	0.845781	0.859672	0.786909
				sim_Tcell	2972-1523	ACTIONet	3000	11361	0.889381	2967.65	0.512612	0.0990609	0.791105	0.792023	0.792023	0.820323	0.732276	0.347519	-0.239851	0.723697	0.738658	0.738658	0.761507	0.602004
				sim_Tcell	2972-1523	sctransform	3000	11361	0.889381	2967.65	0.512612	0.127965	0.702496	0.815797	0.815797	0.74547	0.716982	0.497813	0.161833	0.766625	0.820945	0.820945	0.797176	0.72382
				sim_Tcell	2972-1523	scvi	3000	11361	0.889381	2967.65	0.512612	0.0211349	0.646448	0.784352	0.784352	0.691606	0.688895	0.322281	0.103832	0.613301	0.785433	0.785433	0.700826	0.660597
				sim_Tcell	2972-1523	randomly	3000	11361	0.889381	2967.65	0.512612	-0.349958	0.537909	0.706068	0.706068	0.595902	0.542311	0.192366	-0.237335	0.568728	0.71583	0.71583	0.652199	0.524017
				sim_Tcell	2972-1523	scDHA	3000	11361	0.889381	2967.65	0.512612	-1.04895	0.351159	0.51193	0.51193	0.444802	0.384095	-0.00733152	-0.934156	0.421265	0.53511	0.53511	0.537354	0.365136
				sim_Tcell	2972-1523	SHARP	3000	11361	0.889381	2967.65	0.512612	-1.80373	0.198472	0.280713	0.280713	0.335489	0.24393	-0.0851238	-1.78547	0.158586	0.305478	0.305478	0.393829	0.189346
				sim_Tcell	2972-1523	zinb	3000	11361	0.889381	2967.65	0.512612	-1.9177	0.207734	0.397953	0.397953	0.294874	0.213527	0.0676	-2.24521	0.397082	0.483264	0.483264	0.470646	0.256314
				sim_Tcell	3276-1042	scLENS_med	3000	11518	0.880214	3271.84	0.31815	0.938817	0.987432	0.98638	0.98638	0.989035	0.985187	0.873245	0.947931	0.987681	0.988407	0.988407	0.989258	0.985567
				sim_Tcell	3276-1042	scLENS	3000	11518	0.880214	3271.84	0.31815	0.88748	0.976152	0.974947	0.974947	0.979196	0.973143	0.741158	0.914642	0.984071	0.981147	0.981147	0.986083	0.976858
				sim_Tcell	3276-1042	Monocle3	3000	11518	0.880214	3271.84	0.31815	0.842795	0.964979	0.964996	0.964996	0.9695	0.958881	0.781927	0.84128	0.961925	0.964746	0.964746	0.966857	0.956698
				sim_Tcell	3276-1042	seurat	3000	11518	0.880214	3271.84	0.31815	0.762897	0.951413	0.947176	0.947176	0.957652	0.93609	0.719157	0.716856	0.948542	0.938178	0.938178	0.955025	0.927385
				sim_Tcell	3276-1042	scvi	3000	11518	0.880214	3271.84	0.31815	0.596178	0.91283	0.910174	0.910174	0.923864	0.910199	0.586875	0.442919	0.73854	0.872687	0.872687	0.789357	0.765148
				sim_Tcell	3276-1042	scanpy	3000	11518	0.880214	3271.84	0.31815	0.673075	0.92577	0.927083	0.927083	0.935412	0.902688	0.672561	0.629812	0.900769	0.916546	0.916546	0.914726	0.863449
				sim_Tcell	3276-1042	HornPA	3000	11518	0.880214	3271.84	0.31815	0.605125	0.91022	0.912045	0.912045	0.921857	0.879687	0.624862	0.494885	0.881066	0.888913	0.888913	0.89676	0.836316
				sim_Tcell	3276-1042	ACTIONet	3000	11518	0.880214	3271.84	0.31815	0.39047	0.865177	0.862221	0.862221	0.883121	0.812582	0.4631	0.249029	0.828308	0.83618	0.83618	0.851754	0.758487
				sim_Tcell	3276-1042	sctransform	3000	11518	0.880214	3271.84	0.31815	0.335621	0.792222	0.8584	0.8584	0.81994	0.778692	0.601058	0.340793	0.780309	0.861002	0.861002	0.808469	0.751511
				sim_Tcell	3276-1042	randomly	3000	11518	0.880214	3271.84	0.31815	0.423811	0.786531	0.875736	0.875736	0.814837	0.765534	0.593002	0.477184	0.711376	0.87456	0.87456	0.775502	0.726026
				sim_Tcell	3276-1042	scDHA	3000	11518	0.880214	3271.84	0.31815	-0.461226	0.484956	0.609911	0.609911	0.606585	0.438891	0.152293	-0.540964	0.547207	0.643758	0.643758	0.635771	0.45875
				sim_Tcell	3276-1042	SHARP	3000	11518	0.880214	3271.84	0.31815	-1.31084	0.256306	0.352413	0.352413	0.418849	0.263655	-0.0657468	-2.49105	0.265487	0.377159	0.377159	0.364215	0.199187
				sim_Tcell	3276-1042	zinb	3000	11518	0.880214	3271.84	0.31815	-1.72573	0.219273	0.431097	0.431097	0.303555	0.23803	0.0603709	-2.18095	0.317167	0.476944	0.476944	0.397806	0.23709
				sim_Tcell	3689-1878	scLENS_med	3000	11622	0.875044	3685.16	0.509085	0.899204	0.983761	0.977532	0.977532	0.98584	0.978393	0.842074	0.89822	0.982438	0.97737	0.97737	0.984682	0.98187
				sim_Tcell	3689-1878	scLENS	3000	11622	0.875044	3685.16	0.509085	0.900678	0.981908	0.977857	0.977857	0.98423	0.976845	0.803581	0.91094	0.983217	0.98023	0.98023	0.985358	0.982866
				sim_Tcell	3689-1878	scanpy	3000	11622	0.875044	3685.16	0.509085	0.559551	0.901406	0.90156	0.90156	0.914457	0.8799	0.625191	0.409923	0.863895	0.870669	0.870669	0.881868	0.817141
				sim_Tcell	3689-1878	HornPA	3000	11622	0.875044	3685.16	0.509085	0.500471	0.888154	0.888736	0.888736	0.902779	0.870084	0.600437	0.455807	0.862147	0.878579	0.878579	0.881193	0.826612
				sim_Tcell	3689-1878	Monocle3	3000	11622	0.875044	3685.16	0.509085	0.443742	0.838669	0.876586	0.876586	0.859019	0.830158	0.638075	0.553825	0.890227	0.905305	0.905305	0.905189	0.86441
				sim_Tcell	3689-1878	seurat	3000	11622	0.875044	3685.16	0.509085	0.446415	0.826484	0.87257	0.87257	0.853727	0.797245	0.644457	0.487386	0.870621	0.886898	0.886898	0.888052	0.852972
				sim_Tcell	3689-1878	ACTIONet	3000	11622	0.875044	3685.16	0.509085	0.234737	0.826211	0.826704	0.826704	0.849129	0.773581	0.493621	0.086774	0.817092	0.809109	0.809109	0.840255	0.72553
				sim_Tcell	3689-1878	sctransform	3000	11622	0.875044	3685.16	0.509085	0.367186	0.792166	0.860662	0.860662	0.81827	0.76803	0.588344	0.256499	0.785031	0.844633	0.844633	0.812769	0.744308
				sim_Tcell	3689-1878	scvi	3000	11622	0.875044	3685.16	0.509085	0.159558	0.695358	0.802571	0.802571	0.750713	0.702774	0.389865	0.208168	0.693626	0.822518	0.822518	0.752026	0.694245
				sim_Tcell	3689-1878	randomly	3000	11622	0.875044	3685.16	0.509085	-0.230616	0.552149	0.740188	0.740188	0.607493	0.553644	0.23486	-0.075401	0.617888	0.764197	0.764197	0.6727	0.577858
				sim_Tcell	3689-1878	scDHA	3000	11622	0.875044	3685.16	0.509085	-0.760506	0.455379	0.605198	0.605198	0.522739	0.460973	0.0997488	-0.881128	0.557404	0.615261	0.615261	0.618219	0.462255
				sim_Tcell	3689-1878	SHARP	3000	11622	0.875044	3685.16	0.509085	-1.43374	0.229156	0.357577	0.357577	0.370286	0.267851	-0.0696613	-1.84567	0.176124	0.330777	0.330777	0.390933	0.184794
				sim_Tcell	3689-1878	zinb	3000	11622	0.875044	3685.16	0.509085	-1.9056	0.190767	0.406106	0.406106	0.27667	0.198421	0.0676175	-2.00116	0.438246	0.501007	0.501007	0.511141	0.276463
				sim_Tcell	4249-2916	scLENS_med	2971	11600	0.87331	4284.96	0.676758	0.73257	0.956371	0.935397	0.935397	0.962858	0.918797	0.758596	0.738035	0.955724	0.937135	0.937135	0.962278	0.932752
				sim_Tcell	4249-2916	scLENS	2971	11600	0.87331	4284.96	0.676758	0.677326	0.943763	0.922108	0.922108	0.952093	0.907521	0.763779	0.707198	0.948853	0.92975	0.92975	0.956406	0.926675
				sim_Tcell	4249-2916	sctransform	2971	11600	0.87331	4284.96	0.676758	0.384925	0.850297	0.848434	0.848434	0.873414	0.788022	0.622044	0.340734	0.841027	0.846477	0.846477	0.864096	0.790402
				sim_Tcell	4249-2916	ACTIONet	2971	11600	0.87331	4284.96	0.676758	0.146621	0.794988	0.800485	0.800485	0.824938	0.74103	0.494381	0.105729	0.775025	0.793862	0.793862	0.807885	0.702453
				sim_Tcell	4249-2916	scvi	2971	11600	0.87331	4284.96	0.676758	0.155719	0.758294	0.801564	0.801564	0.793096	0.711924	0.342964	-0.0517833	0.71012	0.775809	0.775809	0.754933	0.629002
				sim_Tcell	4249-2916	Monocle3	2971	11600	0.87331	4284.96	0.676758	0.182907	0.715843	0.808776	0.808776	0.756549	0.692922	0.518983	0.0780741	0.692865	0.791042	0.791042	0.738388	0.66226
				sim_Tcell	4249-2916	seurat	2971	11600	0.87331	4284.96	0.676758	0.150767	0.732667	0.807159	0.807159	0.772882	0.690603	0.457457	0.197114	0.794712	0.817912	0.817912	0.824866	0.744332
				sim_Tcell	4249-2916	HornPA	2971	11600	0.87331	4284.96	0.676758	-0.124747	0.644976	0.743831	0.743831	0.695851	0.62501	0.38294	-0.273159	0.508511	0.696191	0.696191	0.616826	0.517516
				sim_Tcell	4249-2916	scanpy	2971	11600	0.87331	4284.96	0.676758	-0.194314	0.571715	0.722146	0.722146	0.631676	0.602919	0.25209	-0.289074	0.562646	0.710697	0.710697	0.629849	0.565856
				sim_Tcell	4249-2916	scDHA	2971	11600	0.87331	4284.96	0.676758	-0.5096	0.561712	0.644808	0.644808	0.622884	0.510142	0.118623	-0.525733	0.446319	0.609513	0.609513	0.555412	0.464805
				sim_Tcell	4249-2916	randomly	2971	11600	0.87331	4284.96	0.676758	-0.395396	0.417028	0.670938	0.670938	0.505716	0.468726	0.164124	-0.460888	0.466146	0.69509	0.69509	0.539212	0.458851
				sim_Tcell	4249-2916	SHARP	2971	11600	0.87331	4284.96	0.676758	-1.71279	0.177765	0.308605	0.308605	0.317792	0.275082	-0.0803578	-1.05104	0.1295	0.360486	0.360486	0.431397	0.239564
				sim_Tcell	4249-2916	zinb	2971	11600	0.87331	4284.96	0.676758	-1.69946	0.214691	0.405965	0.405965	0.31143	0.229603	0.0407801	-1.06858	0.150215	0.375956	0.375956	0.436045	0.227243
				sim_Tcell	4320-2134	scLENS_med	3000	11818	0.863517	4317.02	0.494055	0.926724	0.987956	0.983594	0.983594	0.98952	0.983655	0.844801	0.937026	0.989555	0.985972	0.985972	0.990906	0.986967
				sim_Tcell	4320-2134	scLENS	3000	11818	0.863517	4317.02	0.494055	0.883354	0.97571	0.97386	0.97386	0.978901	0.972257	0.81146	0.914828	0.981809	0.980974	0.980974	0.984185	0.980317
				sim_Tcell	4320-2134	Monocle3	3000	11818	0.863517	4317.02	0.494055	0.773471	0.959086	0.94976	0.94976	0.964363	0.943048	0.744729	0.813157	0.964752	0.958464	0.958464	0.969314	0.957787
				sim_Tcell	4320-2134	scanpy	3000	11818	0.863517	4317.02	0.494055	0.679302	0.931157	0.927894	0.927894	0.940502	0.90966	0.670274	0.575939	0.921454	0.908316	0.908316	0.931566	0.889419
				sim_Tcell	4320-2134	scvi	3000	11818	0.863517	4317.02	0.494055	0.559496	0.908444	0.901247	0.901247	0.920441	0.892327	0.560082	0.390076	0.707495	0.857616	0.857616	0.769454	0.735336
				sim_Tcell	4320-2134	seurat	3000	11818	0.863517	4317.02	0.494055	0.627158	0.901997	0.915902	0.915902	0.915817	0.889203	0.665346	0.663045	0.921241	0.925194	0.925194	0.931861	0.901104
				sim_Tcell	4320-2134	HornPA	3000	11818	0.863517	4317.02	0.494055	0.603758	0.916127	0.911194	0.911194	0.927388	0.888909	0.625394	0.514455	0.882212	0.891288	0.891288	0.898693	0.844187
				sim_Tcell	4320-2134	ACTIONet	3000	11818	0.863517	4317.02	0.494055	0.449071	0.894446	0.876504	0.876504	0.908361	0.845968	0.518668	0.273938	0.871909	0.849093	0.849093	0.888389	0.789202
				sim_Tcell	4320-2134	sctransform	3000	11818	0.863517	4317.02	0.494055	0.431913	0.808561	0.873003	0.873003	0.833054	0.786308	0.607569	0.59861	0.892629	0.908795	0.908795	0.908494	0.847455
				sim_Tcell	4320-2134	randomly	3000	11818	0.863517	4317.02	0.494055	-0.0790279	0.559132	0.767593	0.767593	0.613609	0.580455	0.373007	-0.0131796	0.628184	0.788039	0.788039	0.676285	0.602258
				sim_Tcell	4320-2134	scDHA	3000	11818	0.863517	4317.02	0.494055	-0.611963	0.53589	0.645725	0.645725	0.592899	0.497421	0.14508	-0.388617	0.514055	0.640885	0.640885	0.631307	0.452225
				sim_Tcell	4320-2134	SHARP	3000	11818	0.863517	4317.02	0.494055	-1.55254	0.263024	0.375151	0.375151	0.378325	0.305995	-0.0717127	-2.00843	0.304434	0.388324	0.388324	0.425897	0.246742
				sim_Tcell	4320-2134	zinb	3000	11818	0.863517	4317.02	0.494055	-1.83205	0.200403	0.416417	0.416417	0.286576	0.214455	0.0819876	-2.00489	0.406531	0.501489	0.501489	0.484913	0.2656
				sim_Tcell	4797-2332	scLENS_med	3000	11942	0.855968	4794.45	0.486096	0.957237	0.991323	0.990468	0.990468	0.992438	0.986695	0.893797	0.969686	0.993248	0.993264	0.993264	0.994107	0.993711
				sim_Tcell	4797-2332	scLENS	3000	11942	0.855968	4794.45	0.486096	0.945875	0.988041	0.987935	0.987935	0.989575	0.984396	0.899155	0.965211	0.992605	0.99227	0.99227	0.993546	0.993046
				sim_Tcell	4797-2332	scanpy	3000	11942	0.855968	4794.45	0.486096	0.803173	0.96051	0.956222	0.956222	0.965595	0.946832	0.775164	0.764903	0.951314	0.947807	0.947807	0.957607	0.93483
				sim_Tcell	4797-2332	Monocle3	3000	11942	0.855968	4794.45	0.486096	0.797467	0.941192	0.954715	0.954715	0.94902	0.941011	0.815573	0.820701	0.946459	0.960039	0.960039	0.953529	0.949282
				sim_Tcell	4797-2332	HornPA	3000	11942	0.855968	4794.45	0.486096	0.773219	0.955673	0.94954	0.94954	0.961378	0.939444	0.74864	0.727914	0.948257	0.940483	0.940483	0.954825	0.926474
				sim_Tcell	4797-2332	seurat	3000	11942	0.855968	4794.45	0.486096	0.721412	0.926726	0.937644	0.937644	0.936586	0.91957	0.746069	0.723158	0.953989	0.940208	0.940208	0.959924	0.925446
				sim_Tcell	4797-2332	scvi	3000	11942	0.855968	4794.45	0.486096	0.6324	0.920787	0.917965	0.917965	0.931037	0.904144	0.589401	0.574804	0.903406	0.907576	0.907576	0.915605	0.889077
				sim_Tcell	4797-2332	ACTIONet	3000	11942	0.855968	4794.45	0.486096	0.56548	0.910196	0.90293	0.90293	0.92186	0.861173	0.624695	0.541781	0.881639	0.896935	0.896935	0.898383	0.827958
				sim_Tcell	4797-2332	sctransform	3000	11942	0.855968	4794.45	0.486096	0.58581	0.85774	0.910668	0.910668	0.876851	0.854385	0.678621	0.686538	0.901045	0.929727	0.929727	0.914013	0.879052
				sim_Tcell	4797-2332	randomly	3000	11942	0.855968	4794.45	0.486096	0.181936	0.70359	0.824349	0.824349	0.741785	0.687754	0.486861	0.20063	0.829611	0.839299	0.839299	0.852902	0.719075
				sim_Tcell	4797-2332	scDHA	3000	11942	0.855968	4794.45	0.486096	-0.409503	0.618014	0.667826	0.667826	0.673256	0.542865	0.190691	-0.544697	0.603997	0.671892	0.671892	0.653744	0.513576
				sim_Tcell	4797-2332	SHARP	3000	11942	0.855968	4794.45	0.486096	-1.60972	0.22904	0.353298	0.353298	0.346226	0.273025	-0.0718509	-1.84662	0.265718	0.376567	0.376567	0.417599	0.226642
				sim_Tcell	4797-2332	zinb	3000	11942	0.855968	4794.45	0.486096	-1.85024	0.211699	0.415052	0.415052	0.295753	0.222905	0.0699597	-1.96442	0.43278	0.509815	0.509815	0.505778	0.274223
				sim_Tcell	5930-3210	scLENS_med	2988	12048	0.845621	5946.6	0.537384	0.871162	0.979759	0.969316	0.969316	0.982758	0.958054	0.837059	0.891614	0.985428	0.974339	0.974339	0.987562	0.963299
				sim_Tcell	5930-3210	scLENS	2988	12048	0.845621	5946.6	0.537384	0.861041	0.978275	0.966913	0.966913	0.981484	0.95626	0.809613	0.889642	0.984324	0.974159	0.974159	0.986604	0.973661
				sim_Tcell	5930-3210	scanpy	2988	12048	0.845621	5946.6	0.537384	0.505256	0.86374	0.881436	0.881436	0.885126	0.848312	0.628337	0.515225	0.888152	0.886619	0.886619	0.904647	0.857869
				sim_Tcell	5930-3210	sctransform	2988	12048	0.845621	5946.6	0.537384	0.556762	0.894996	0.891494	0.891494	0.911336	0.829412	0.685949	0.646567	0.906067	0.916804	0.916804	0.919666	0.892983
				sim_Tcell	5930-3210	ACTIONet	2988	12048	0.845621	5946.6	0.537384	0.47912	0.89009	0.877895	0.877895	0.906007	0.827977	0.637812	0.548036	0.909631	0.894662	0.894662	0.922759	0.84638
				sim_Tcell	5930-3210	scvi	2988	12048	0.845621	5946.6	0.537384	0.438165	0.840016	0.864309	0.864309	0.865478	0.826569	0.567832	0.398665	0.849466	0.858353	0.858353	0.871614	0.788951
				sim_Tcell	5930-3210	HornPA	2988	12048	0.845621	5946.6	0.537384	0.432885	0.81962	0.863852	0.863852	0.848623	0.816021	0.601123	0.0751427	0.735801	0.802074	0.802074	0.773441	0.697222
				sim_Tcell	5930-3210	seurat	2988	12048	0.845621	5946.6	0.537384	0.434066	0.829017	0.870317	0.870317	0.854271	0.803686	0.63092	0.458868	0.879331	0.878148	0.878148	0.897703	0.820916
				sim_Tcell	5930-3210	Monocle3	2988	12048	0.845621	5946.6	0.537384	0.41708	0.823057	0.865406	0.865406	0.848969	0.785808	0.635848	0.596136	0.911243	0.90812	0.90812	0.924712	0.864325
				sim_Tcell	5930-3210	scDHA	2988	12048	0.845621	5946.6	0.537384	-0.26066	0.62267	0.70849	0.70849	0.675439	0.569435	0.321544	-0.540529	0.627966	0.698161	0.698161	0.693205	0.518133
				sim_Tcell	5930-3210	randomly	2988	12048	0.845621	5946.6	0.537384	-0.189427	0.483453	0.722662	0.722662	0.558522	0.540648	0.353605	-0.157571	0.452449	0.726596	0.726596	0.536389	0.547969
				sim_Tcell	5930-3210	SHARP	2988	12048	0.845621	5946.6	0.537384	-1.34244	0.304045	0.414921	0.414921	0.411168	0.355652	-0.0229137	-0.919192	0.11982	0.31153	0.31153	0.438576	0.21348
				sim_Tcell	5930-3210	zinb	2988	12048	0.845621	5946.6	0.537384	-1.85609	0.186194	0.405285	0.405285	0.28101	0.19655	0.0498454	-1.61836	0.409905	0.498288	0.498288	0.514895	0.302305
				sim_Tcell	5960-1400	scLENS_med	3000	12086	0.837621	5952.6	0.235742	0.973347	0.995152	0.993709	0.993709	0.995863	0.991227	0.83638	0.977403	0.995822	0.994699	0.994699	0.996432	0.994384
				sim_Tcell	5960-1400	scLENS	3000	12086	0.837621	5952.6	0.235742	0.962034	0.993691	0.991006	0.991006	0.994623	0.98519	0.842422	0.99545	0.999381	0.99893	0.99893	0.999472	0.999003
				sim_Tcell	5960-1400	Monocle3	3000	12086	0.837621	5952.6	0.235742	0.958493	0.993307	0.990166	0.990166	0.9943	0.985093	0.851647	0.996367	0.999835	0.999145	0.999145	0.999859	0.999011
				sim_Tcell	5960-1400	scvi	3000	12086	0.837621	5952.6	0.235742	0.917634	0.988045	0.980585	0.980585	0.989787	0.980177	0.86177	0.939555	0.990633	0.985801	0.985801	0.991998	0.98659
				sim_Tcell	5960-1400	seurat	3000	12086	0.837621	5952.6	0.235742	0.911725	0.986216	0.97918	0.97918	0.98823	0.972946	0.869652	0.925325	0.98732	0.98243	0.98243	0.98917	0.979176
				sim_Tcell	5960-1400	scanpy	3000	12086	0.837621	5952.6	0.235742	0.898315	0.981355	0.976005	0.976005	0.984085	0.970154	0.836477	0.874925	0.979366	0.970951	0.970951	0.982385	0.964536
				sim_Tcell	5960-1400	HornPA	3000	12086	0.837621	5952.6	0.235742	0.891369	0.98095	0.97437	0.97437	0.983739	0.967338	0.827479	0.866697	0.978106	0.969077	0.969077	0.981308	0.964309
				sim_Tcell	5960-1400	randomly	3000	12086	0.837621	5952.6	0.235742	0.842537	0.969928	0.962368	0.962368	0.974398	0.94058	0.786706	0.885164	0.980508	0.972694	0.972694	0.983388	0.956181
				sim_Tcell	5960-1400	ACTIONet	3000	12086	0.837621	5952.6	0.235742	0.776311	0.96766	0.947294	0.947294	0.97238	0.923992	0.755273	0.816915	0.97085	0.956908	0.956908	0.9751	0.937099
				sim_Tcell	5960-1400	sctransform	3000	12086	0.837621	5952.6	0.235742	0.736321	0.941914	0.936229	0.936229	0.950798	0.894772	0.738001	0.812256	0.960665	0.955271	0.955271	0.966506	0.931196
				sim_Tcell	5960-1400	scDHA	3000	12086	0.837621	5952.6	0.235742	0.215736	0.80898	0.807661	0.807661	0.838971	0.751063	0.458219	0.0559758	0.804565	0.78948	0.78948	0.832608	0.731283
				sim_Tcell	5960-1400	SHARP	3000	12086	0.837621	5952.6	0.235742	-0.975311	0.334451	0.471707	0.471707	0.460691	0.370245	0.059155	-1.21282	0.364969	0.506015	0.506015	0.502947	0.341715
				sim_Tcell	5960-1400	zinb	3000	12086	0.837621	5952.6	0.235742	-1.46776	0.254085	0.477572	0.477572	0.346179	0.252019	0.211152	-0.934698	0.155786	0.418079	0.418079	0.450153	0.237983
				sim_Tcell	5974-3858	scLENS_med	2979	12050	0.846843	6012.23	0.638398	0.876846	0.979139	0.971081	0.971081	0.982146	0.97202	0.838085	0.877571	0.978875	0.971362	0.971362	0.981909	0.972145
				sim_Tcell	5974-3858	scLENS	2979	12050	0.846843	6012.23	0.638398	0.850674	0.974064	0.964609	0.964609	0.97786	0.952347	0.830782	0.884581	0.981418	0.973134	0.973134	0.984083	0.975109
				sim_Tcell	5974-3858	sctransform	2979	12050	0.846843	6012.23	0.638398	0.539058	0.887806	0.887472	0.887472	0.905308	0.822255	0.728231	0.64988	0.912213	0.915616	0.915616	0.925701	0.869682
				sim_Tcell	5974-3858	ACTIONet	2979	12050	0.846843	6012.23	0.638398	0.330837	0.83862	0.844606	0.844606	0.86158	0.788923	0.553929	0.336024	0.853854	0.851209	0.851209	0.875155	0.779569
				sim_Tcell	5974-3858	Monocle3	2979	12050	0.846843	6012.23	0.638398	0.360936	0.762951	0.854773	0.854773	0.796972	0.764662	0.596636	0.36983	0.722752	0.850034	0.850034	0.768972	0.760419
				sim_Tcell	5974-3858	seurat	2979	12050	0.846843	6012.23	0.638398	0.296791	0.740523	0.844263	0.844263	0.780755	0.722419	0.573353	0.356705	0.775314	0.850157	0.850157	0.810026	0.776146
				sim_Tcell	5974-3858	HornPA	2979	12050	0.846843	6012.23	0.638398	0.200166	0.714577	0.817824	0.817824	0.754963	0.715866	0.542601	0.178889	0.806404	0.8228	0.8228	0.833781	0.747344
				sim_Tcell	5974-3858	scanpy	2979	12050	0.846843	6012.23	0.638398	0.234482	0.711028	0.814704	0.814704	0.758967	0.712114	0.531878	0.29344	0.847273	0.847243	0.847243	0.869223	0.781738
				sim_Tcell	5974-3858	scvi	2979	12050	0.846843	6012.23	0.638398	0.15295	0.617914	0.807671	0.807671	0.670526	0.68057	0.427167	0.00264353	0.560921	0.773479	0.773479	0.62152	0.613205
				sim_Tcell	5974-3858	scDHA	2979	12050	0.846843	6012.23	0.638398	-0.282225	0.611961	0.691879	0.691879	0.666781	0.56644	0.248612	-0.333887	0.614928	0.701499	0.701499	0.667942	0.571983
				sim_Tcell	5974-3858	randomly	2979	12050	0.846843	6012.23	0.638398	-0.243221	0.509577	0.726484	0.726484	0.575913	0.531051	0.233387	-0.165751	0.411816	0.723959	0.723959	0.50574	0.518934
				sim_Tcell	5974-3858	SHARP	2979	12050	0.846843	6012.23	0.638398	-1.62773	0.217815	0.359357	0.359357	0.333151	0.296397	-0.0721357	-1.67757	0.234823	0.380817	0.380817	0.394503	0.254778
				sim_Tcell	5974-3858	zinb	2979	12050	0.846843	6012.23	0.638398	-1.80174	0.199123	0.408025	0.408025	0.293088	0.221667	0.0214075	-1.54125	0.121297	0.356618	0.356618	0.388765	0.193279
				sim_Tcell	6006-2261	scLENS_med	2998	12072	0.840486	6007.68	0.375532	0.970973	0.995238	0.993119	0.993119	0.995946	0.993076	0.905012	0.984196	0.997695	0.996263	0.996263	0.998037	0.995264
				sim_Tcell	6006-2261	scLENS	2998	12072	0.840486	6007.68	0.375532	0.951747	0.993106	0.988468	0.988468	0.994151	0.972445	0.842141	0.942065	0.991169	0.986153	0.986153	0.992506	0.97045
				sim_Tcell	6006-2261	scvi	2998	12072	0.840486	6007.68	0.375532	0.822582	0.9599	0.957948	0.957948	0.96585	0.956967	0.733768	0.844607	0.964365	0.963186	0.963186	0.969651	0.963224
				sim_Tcell	6006-2261	Monocle3	2998	12072	0.840486	6007.68	0.375532	0.815991	0.94788	0.956266	0.956266	0.955799	0.947662	0.785857	0.839984	0.968996	0.962746	0.962746	0.973713	0.953416
				sim_Tcell	6006-2261	HornPA	2998	12072	0.840486	6007.68	0.375532	0.779753	0.955166	0.947835	0.947835	0.961852	0.939739	0.779882	0.745717	0.937785	0.939259	0.939259	0.947187	0.917475
				sim_Tcell	6006-2261	ACTIONet	2998	12072	0.840486	6007.68	0.375532	0.787475	0.961167	0.949195	0.949195	0.966992	0.933076	0.775128	0.805754	0.960549	0.953934	0.953934	0.96642	0.936317
				sim_Tcell	6006-2261	scanpy	2998	12072	0.840486	6007.68	0.375532	0.776503	0.954963	0.946548	0.946548	0.961751	0.931134	0.808755	0.798873	0.956755	0.951941	0.951941	0.963283	0.933702
				sim_Tcell	6006-2261	seurat	2998	12072	0.840486	6007.68	0.375532	0.780586	0.947426	0.947442	0.947442	0.955469	0.925916	0.774033	0.787673	0.948467	0.949202	0.949202	0.956343	0.927791
				sim_Tcell	6006-2261	sctransform	2998	12072	0.840486	6007.68	0.375532	0.738468	0.942858	0.93697	0.93697	0.95155	0.901224	0.79408	0.815319	0.950949	0.956451	0.956451	0.958235	0.927864
				sim_Tcell	6006-2261	randomly	2998	12072	0.840486	6007.68	0.375532	0.260358	0.693801	0.829576	0.829576	0.738205	0.710676	0.611292	0.38749	0.65603	0.84869	0.84869	0.738618	0.683467
				sim_Tcell	6006-2261	scDHA	2998	12072	0.840486	6007.68	0.375532	0.117097	0.763189	0.775711	0.775711	0.804094	0.702095	0.456791	0.153707	0.80584	0.800181	0.800181	0.834788	0.748248
				sim_Tcell	6006-2261	SHARP	2998	12072	0.840486	6007.68	0.375532	-1.17783	0.312399	0.456218	0.456218	0.418245	0.376286	0.0342756	-0.997799	0.194652	0.427872	0.427872	0.44214	0.293708
				sim_Tcell	6006-2261	zinb	2998	12072	0.840486	6007.68	0.375532	-1.71992	0.215184	0.4314	0.4314	0.310437	0.225666	0.0540636	-1.60031	0.401694	0.500017	0.500017	0.509642	0.292973
				sim_Tcell	6083-4496	scLENS_med	2974	12086	0.848195	6131.69	0.730602	0.842814	0.969221	0.962329	0.962329	0.973793	0.954441	0.825974	0.846676	0.970553	0.963697	0.963697	0.974882	0.971013
				sim_Tcell	6083-4496	scLENS	2974	12086	0.848195	6131.69	0.730602	0.815746	0.964409	0.95583	0.95583	0.969701	0.948901	0.781933	0.82028	0.967324	0.956922	0.956922	0.972172	0.949258
				sim_Tcell	6083-4496	sctransform	2974	12086	0.848195	6131.69	0.730602	0.561365	0.899536	0.892734	0.892734	0.91501	0.84746	0.718132	0.601692	0.90253	0.905959	0.905959	0.916785	0.888935
				sim_Tcell	6083-4496	ACTIONet	2974	12086	0.848195	6131.69	0.730602	0.287382	0.793652	0.827399	0.827399	0.824829	0.768323	0.498874	0.24999	0.827207	0.830329	0.830329	0.853187	0.760719
				sim_Tcell	6083-4496	Monocle3	2974	12086	0.848195	6131.69	0.730602	0.246511	0.732751	0.824737	0.824737	0.771148	0.717135	0.520944	0.0913889	0.68112	0.797779	0.797779	0.728095	0.653137
				sim_Tcell	6083-4496	scanpy	2974	12086	0.848195	6131.69	0.730602	0.0289635	0.657088	0.774412	0.774412	0.705767	0.65561	0.456762	0.00435662	0.502603	0.738716	0.738716	0.633263	0.567906
				sim_Tcell	6083-4496	seurat	2974	12086	0.848195	6131.69	0.730602	0.178205	0.684134	0.820324	0.820324	0.737309	0.652956	0.505032	0.281076	0.840046	0.841704	0.841704	0.864515	0.784813
				sim_Tcell	6083-4496	HornPA	2974	12086	0.848195	6131.69	0.730602	0.00591737	0.623262	0.770597	0.770597	0.676459	0.651601	0.438218	-0.23056	0.559904	0.726222	0.726222	0.626981	0.57941
				sim_Tcell	6083-4496	scvi	2974	12086	0.848195	6131.69	0.730602	-0.10519	0.530374	0.739574	0.739574	0.598872	0.587413	0.341755	-0.190755	0.502126	0.721849	0.721849	0.583819	0.520911
				sim_Tcell	6083-4496	scDHA	2974	12086	0.848195	6131.69	0.730602	-0.511215	0.498026	0.65575	0.65575	0.567201	0.497309	0.239553	-0.4417	0.501654	0.644789	0.644789	0.593044	0.477858
				sim_Tcell	6083-4496	randomly	2974	12086	0.848195	6131.69	0.730602	-0.405119	0.475663	0.693419	0.693419	0.548397	0.468178	0.0540173	-0.319732	0.378259	0.691414	0.691414	0.477177	0.451503
				sim_Tcell	6083-4496	SHARP	2974	12086	0.848195	6131.69	0.730602	-1.61269	0.179697	0.301078	0.301078	0.331379	0.278502	-0.169298	-0.899934	0.0881031	0.287532	0.287532	0.423826	0.223101
				sim_Tcell	6083-4496	zinb	2974	12086	0.848195	6131.69	0.730602	-1.85268	0.165047	0.395823	0.395823	0.262153	0.190114	0.0243994	-1.19397	0.143538	0.37723	0.37723	0.427938	0.222704
				F1000_	Koh	zinb	531	31505	0.550813	1.52884e+06	0.440528
				F1000_	Kumar	zinb	246	40371	0.381639	1.72439e+06	0.198682
				F1000_	Trapnell	zinb	222	24917	0.459468	2.01786e+06	0.350236

## Sheet: Figure 6a
Figure 6a
		cat	name	tTGC	ACTIONet_5000	HornPA_5000	Jackstraw_5000	Monocle3_5000	SHARP_5000	randomly_5000	scDHA_5000	scLENS_5000	scLENS_med_5000	scanpy_5000	sctransform_5000	scvi_5000	seurat_5000	zinb_5000
		var_data_wo_ground	E-MTAB-10148_plate1	5000	21.3322	21.985	19.97	18.0687	8.85365	20.2535	14.6359	23.8692	21.6804	19.1942	21.9761	10.9923	19.7232	13.8989
		var_data_wo_ground	E-MTAB-13293	5000	19.5338	10.7683	6.9636	16.5611	4.14355	14.4605	11.103	21.0992	20.2693	11.2635	14.0189	9.94256	8.63274	4.13413
		var_data_wo_ground	HEK_lowvolume	5000	19.7686	16.1048	14.2395	17.2435	8.94252	15.4147	13.1841	22.4077	20.4615	15.8621	19.26	11.1456	14.1577	12.6596
		var_data_wo_ground	HEKxpress_cycles_cleanups	5000	13.2983	5.48579	4.42567	10.7371	3.62418	6.64722	2.99	14.9204	12.176	5.80379	14.7452	5.3244	6.41598	2.83613
		var_data_wo_ground	K562_lowvolume	5000	18.1036	14.2874	13.0104	15.347	8.5853	16.6539	13.1572	22.4491	19.4521	14.6179	18.1277	10.0484	13.6777	22.7669
		var_data_wo_ground	Smartseq3.Fibroblasts	5000	20.1891	17.943	19.1133	17.6611	6.91392	19.4232	14.7801	24.7687	22.6556	18.649	22.7748	9.87647	19.3218	11.4908
		var_data_wo_ground	Smartseq3.HEK	5000	19.9243	14.5849	10.0515	15.9913	8.60073	16.3665	13.1947	19.979	19.4681	12.3432	17.9378	11.1483	11.6639	15.3936
		var_data_wo_ground	Smartseq3xpress_SeqAmp_KAPA	5000	12.7495	6.31077	4.40301	10.0787	3.26901	6.6605	4.19778	14.2646	12.4789	6.94591	16.6744	6.86205	6.20262	3.22861
		var_data_wo_ground	Smartseq3xpress_SeqAmp_TSOs_RTtest_v1	5000	16.2722	7.99718	5.10138	12.8368	3.39902	9.40345	5.12904	17.9031	16.3876	9.24641	18.4888	8.26491	9.24477	3.12138
		var_data_wo_ground	Smartseq3xpress_SeqAmp_TSOs_RTtest_v3	5000	13.7756	6.90335	4.7081	10.3938	3.17993	7.25733	5.17133	16.1215	14.6212	7.86318	17.6484	6.76809	7.77812	3.45255
		var_data_wo_ground	Smartseq3xpress_SeqAmp_TSOs_RTtest_v5	5000	15.1047	7.89389	5.18754	10.4312	3.82583	8.02487	9.16203	17.1947	15.7619	8.70989	18.4248	6.55791	7.20498	7.68888
		var_data_wo_ground	Smartseq3xpress_SeqAmp_TSOs_RTtest_v7	5000	15.8864	9.296	8.24056	12.4372	4.36624	8.37885	9.11454	18.6941	17.4749	10.1231	17.6178	7.74438	10.0516	4.08942
		var_data_wo_ground	mcSCRBseq	5000	21.3391	19.3804	19.052	19.2862	11.1771	16.593	17.3321	25.5259	25.498	18.3717	22.4731	14.1961	18.7567	19.5883
		var_data_wo_ground	smartSeq3_fibroblasts_alt	5000	20.6338	17.7881	15.003	17.5428	6.3076	17.2186	13.5224	22.8052	19.8558	17.2244	22.3478	10.858	17.9388	10.7737
		var_data_wo_ground	smartSeq3_siRNA_knockdown	5000	24.8905	20.4581	13.4191	21.8868	3.72169	16.345	9.28899	25.36	22.7922	20.6244	25.2399	14.3712	24.0117	3.3178
		omics_add	omicseye_darmanis	5000	27.3569	21.319	20.399	23.6953	29.4388	24.6881	21.0602	30.6792	28.9361	21.4529	30.363	17.3087	25.6754	18.906
		omics_add	omicseye_deng	5000	28.2905	27.0281	25.8738	25.9698	18.3705	25.3513	24.5956	34.1448	33.5943	25.5513	32.0707	21.9666	27.2117	25.4722
		omics_add	omicseye_goolam	5000	32.0404	33.3248	34.3957	29.2434	19.5554	30.9714	26.896	37.1286	35.7858	30.647	31.6719	22.2951	28.8019	26.4368
		omics_add	omicseye_li	5000	32.1238	28.2158	28.6294	28.3978	22.2598	28.4154	28.0871	34.8574	35.6847	27.2334	33.9142	24.6915	27.5825

## Sheet: Figure 6b
Figure 6b
	data_name	Smartseq3xpress_SeqAmp_TSOs_RTtest_v7
				k	mean_kNN-overlap
				2	0.0955987
				3	0.154421
				4	0.199717
				5	0.213493
				6	0.281607
				7	0.317228
				8	0.342349
				9	0.364762
				10	0.376363
				11	0.382507
				12	0.39972
				13	0.419585
				14	0.430419
				15	0.449952
				16	0.456863
				17	0.462915
				18	0.470165
				19	0.481972
				20	0.490032
				21	0.49648
				22	0.501432
				23	0.507837
				24	0.509188
				25	0.513769
				26	0.514988
				27	0.515855
				28	0.517928
				29	0.516627
				30	0.513392
				31	0.510851
				32	0.509169
				33	0.505533
				34	0.500576
				35	0.495616
				36	0.493074
				37	0.486507
				38	0.481392
				39	0.47697
				40	0.472313
				41	0.46825
				42	0.464025
				43	0.459641
				44	0.456217
				45	0.452596
				46	0.448202
				47	0.444329
				48	0.440339
				49	0.437638
				50	0.434332
				51	0.430478
				52	0.427054
				53	0.423604
				54	0.420789
				55	0.417629
				56	0.414765
				57	0.412087
				58	0.409297
				59	0.407154
				60	0.404601
				61	0.401707
				62	0.399072
				63	0.396926
				64	0.394413
				65	0.391562
				66	0.389491
				67	0.387236
				68	0.384719
				69	0.382765
				70	0.380844
				71	0.378875
				72	0.376733
				73	0.374852
				74	0.372979
				75	0.371079
				76	0.369485
				77	0.367637
				78	0.365415
				79	0.363909
				80	0.362157
				81	0.360623
				82	0.358818
				83	0.356959
				84	0.355534
				85	0.353707
				86	0.35221
				87	0.350868
				88	0.349568
				89	0.348172
				90	0.346885
				91	0.34531
				92	0.343823
				93	0.342241
				94	0.340695
				95	0.339503
				96	0.338117
				97	0.337111
				98	0.33578
				99	0.33444
				100	0.333221

## Sheet: Figure 6c
Figure 6c
		Elbow	Var95	data	max_knn	reduced_ratio	scLENS
		0.610343	0.493389	E-MTAB-10148_plate1	0.655041	0.1	0.646542
		0.650465	0.554671	E-MTAB-10148_plate1	0.692456	0.2	0.688571
		0.618155	0.595317	E-MTAB-10148_plate1	0.726252	0.3	0.723906
		0.652675	0.615902	E-MTAB-10148_plate1	0.743845	0.4	0.741996
		0.655653	0.628399	E-MTAB-10148_plate1	0.759147	0.5	0.758295
		0.394232	0.231213	E-MTAB-13293	0.409924	0.1	0.402859
		0.433277	0.267778	E-MTAB-13293	0.475278	0.2	0.463812
		0.446877	0.2662	E-MTAB-13293	0.483122	0.3	0.475449
		0.426133	0.280178	E-MTAB-13293	0.493178	0.4	0.485991
		0.444378	0.268456	E-MTAB-13293	0.454133	0.5	0.451636
		0.552204	0.375174	HEK_lowvolume	0.555773	0.1	0.554278
		0.607283	0.433538	HEK_lowvolume	0.612715	0.2	0.609311
		0.616223	0.464072	HEK_lowvolume	0.627682	0.3	0.624801
		0.643093	0.477588	HEK_lowvolume	0.667291	0.4	0.664348
		0.665775	0.501199	HEK_lowvolume	0.683667	0.5	0.680735
		0.335922	0.302739	HEKxpress_cycles_cleanups	0.397664	0.1	0.385532
		0.420618	0.431459	HEKxpress_cycles_cleanups	0.511076	0.2	0.49883
		0.438962	0.50157	HEKxpress_cycles_cleanups	0.558401	0.3	0.555024
		0.448488	0.556553	HEKxpress_cycles_cleanups	0.604849	0.4	0.601014
		0.455591	0.592773	HEKxpress_cycles_cleanups	0.632769	0.5	0.62788
		0.521954	0.342381	K562_lowvolume	0.523089	0.1	0.517496
		0.5863	0.390892	K562_lowvolume	0.603577	0.2	0.59291
		0.626362	0.420536	K562_lowvolume	0.640778	0.3	0.635626
		0.632767	0.449407	K562_lowvolume	0.662832	0.4	0.660634
		0.644715	0.472774	K562_lowvolume	0.677583	0.5	0.677583
		0.585521	0.528205	Smartseq3.Fibroblasts	0.672473	0.1	0.669662
		0.622188	0.591493	Smartseq3.Fibroblasts	0.722085	0.2	0.722085
		0.627461	0.617188	Smartseq3.Fibroblasts	0.750542	0.3	0.749974
		0.628593	0.638597	Smartseq3.Fibroblasts	0.77346	0.4	0.771369
		0.630627	0.657661	Smartseq3.Fibroblasts	0.788636	0.5	0.786682
		0.460902	0.306431	Smartseq3.HEK	0.479561	0.1	0.468689
		0.52852	0.352169	Smartseq3.HEK	0.530172	0.2	0.516172
		0.548886	0.389357	Smartseq3.HEK	0.564101	0.3	0.549822
		0.572635	0.412038	Smartseq3.HEK	0.579329	0.4	0.565925
		0.580529	0.429955	Smartseq3.HEK	0.604535	0.5	0.603131
		0.319097	0.233173	Smartseq3xpress_SeqAmp_KAPA	0.355092	0.1	0.34979
		0.416345	0.333913	Smartseq3xpress_SeqAmp_KAPA	0.480001	0.2	0.467824
		0.43836	0.392676	Smartseq3xpress_SeqAmp_KAPA	0.533244	0.3	0.524072
		0.452073	0.443612	Smartseq3xpress_SeqAmp_KAPA	0.572131	0.4	0.566156
		0.473871	0.473761	Smartseq3xpress_SeqAmp_KAPA	0.6007	0.5	0.593255
		0.417408	0.353495	Smartseq3xpress_SeqAmp_TSOs_RTtest_v1	0.483801	0.1	0.473434
		0.466189	0.476536	Smartseq3xpress_SeqAmp_TSOs_RTtest_v1	0.577208	0.2	0.569694
		0.477598	0.548754	Smartseq3xpress_SeqAmp_TSOs_RTtest_v1	0.623031	0.3	0.61642
		0.483548	0.596809	Smartseq3xpress_SeqAmp_TSOs_RTtest_v1	0.654185	0.4	0.650645
		0.483022	0.631608	Smartseq3xpress_SeqAmp_TSOs_RTtest_v1	0.677203	0.5	0.674991
		0.360969	0.346922	Smartseq3xpress_SeqAmp_TSOs_RTtest_v3	0.466596	0.1	0.454587
		0.390198	0.467048	Smartseq3xpress_SeqAmp_TSOs_RTtest_v3	0.55286	0.2	0.545199
		0.39533	0.531866	Smartseq3xpress_SeqAmp_TSOs_RTtest_v3	0.597818	0.3	0.596038
		0.401427	0.582493	Smartseq3xpress_SeqAmp_TSOs_RTtest_v3	0.635466	0.4	0.62939
		0.404097	0.612286	Smartseq3xpress_SeqAmp_TSOs_RTtest_v3	0.657669	0.5	0.642019
		0.38543	0.227732	Smartseq3xpress_SeqAmp_TSOs_RTtest_v5	0.393893	0.1	0.372949
		0.450032	0.313105	Smartseq3xpress_SeqAmp_TSOs_RTtest_v5	0.483683	0.2	0.465322
		0.434762	0.365026	Smartseq3xpress_SeqAmp_TSOs_RTtest_v5	0.523376	0.3	0.505405
		0.47386	0.396185	Smartseq3xpress_SeqAmp_TSOs_RTtest_v5	0.546716	0.4	0.538178
		0.448603	0.426602	Smartseq3xpress_SeqAmp_TSOs_RTtest_v5	0.57394	0.5	0.557574
		0.264104	0.207153	Smartseq3xpress_SeqAmp_TSOs_RTtest_v7	0.327235	0.1	0.322655
		0.298389	0.260071	Smartseq3xpress_SeqAmp_TSOs_RTtest_v7	0.425013	0.2	0.415664
		0.310799	0.297672	Smartseq3xpress_SeqAmp_TSOs_RTtest_v7	0.469381	0.3	0.464545
		0.317399	0.323809	Smartseq3xpress_SeqAmp_TSOs_RTtest_v7	0.501367	0.4	0.490191
		0.317228	0.348172	Smartseq3xpress_SeqAmp_TSOs_RTtest_v7	0.517928	0.5	0.511908
		0.513877	0.425532	mcSCRBseq	0.571251	0.1	0.563382
		0.515716	0.482756	mcSCRBseq	0.61982	0.2	0.617026
		0.536	0.506482	mcSCRBseq	0.649126	0.3	0.645255
		0.531018	0.528396	mcSCRBseq	0.669812	0.4	0.667722
		0.597393	0.543858	mcSCRBseq	0.692805	0.5	0.680113
		0.575025	0.490254	smartSeq3_fibroblasts_alt	0.636078	0.1	0.621405
		0.63609	0.569636	smartSeq3_fibroblasts_alt	0.684141	0.2	0.674998
		0.634764	0.608166	smartSeq3_fibroblasts_alt	0.705644	0.3	0.699402
		0.640323	0.636525	smartSeq3_fibroblasts_alt	0.726617	0.4	0.723589
		0.586797	0.652731	smartSeq3_fibroblasts_alt	0.740396	0.5	0.735297
		0.403718	0.602846	smartSeq3_siRNA_knockdown	0.663816	0.1	0.659305
		0.415214	0.702422	smartSeq3_siRNA_knockdown	0.726625	0.2	0.725841
		0.417837	0.748705	smartSeq3_siRNA_knockdown	0.755641	0.3	0.754923
		0.424244	0.773204	smartSeq3_siRNA_knockdown	0.774986	0.4	0.774732
		0.425206	0.789538	smartSeq3_siRNA_knockdown	0.789865	0.5	0.789737
		0.657858	0.663876	omicseye_darmanis	0.87472	0.1	0.879542
		0.733841	0.658353	omicseye_darmanis	0.90974	0.2	0.918659
		0.72992	0.659747	omicseye_darmanis	0.906776	0.3	0.915412
		0.725848	0.661483	omicseye_darmanis	0.920118	0.4	0.919785
		0.714988	0.662449	omicseye_darmanis	0.92858	0.5	0.939439
		0.815356	0.747644	omicseye_deng	0.95893	0.1	0.96324
		0.785679	0.743849	omicseye_deng	0.964018	0.2	0.969982
		0.812484	0.746285	omicseye_deng	0.967456	0.3	0.974175
		0.81347	0.74432	omicseye_deng	0.966354	0.4	0.972457
		0.784944	0.744022	omicseye_deng	0.966825	0.5	0.957776
		0.879856	0.854526	omicseye_goolam	0.908877	0.1	0.909774
		0.891865	0.86483	omicseye_goolam	0.926196	0.2	0.93213
		0.888395	0.869305	omicseye_goolam	0.933055	0.3	0.93855
		0.876115	0.873976	omicseye_goolam	0.936882	0.4	0.944902
		0.875151	0.876171	omicseye_goolam	0.945358	0.5	0.950268
		0.824948	0.737026	omicseye_li	0.884813	0.1	0.890165
		0.839619	0.738124	omicseye_li	0.89392	0.2	0.891562
		0.838519	0.740895	omicseye_li	0.895677	0.3	0.892705
		0.84	0.742137	omicseye_li	0.908196	0.4	0.896755
		0.841858	0.744967	omicseye_li	0.907764	0.5	0.904828

## Sheet: Figure 7a
Figure 7a
		data	scLENS_mem (MB)	scLENS_med_mem (MB)	scLENS_cumem (MB)	scLENS_med_cumem (MB)
		2250-1220	3558.12	1480.68	857.539	388.366
		2251-1179	2667.37	866.742	902.496	536.871
		2972-1523	2904.14	1055.48	939.524	469.762
		3276-1042	3660.63	2005.68	935.33	469.762
		3689-1878	2925.95	976.039	973.079	469.762
		4249-2916	4022.76	1947.77	1038.94	853.213
		4320-2134	3312.27	1257.63	971.178	536.871
		4797-2332	3070.02	1625.99	973.079	570.425
		5930-3210	4628.28	1886.98	945.16	570.425
		5960-1400	4650.66	2669.89	1006.63	570.425
		5974-3858	4858.52	1731.97	976.88	536.871
		6006-2261	4916.7	2316.26	1006.63	570.425
		6083-4496	4134.89	2333.05	966.197	536.871
		Koh	2295.52	1336.5	349.241	234.881
		Kumar	865.945	189.23	234.881	201.327
		T_muris_1019	235.137	3.86328	335.544	167.772
		T_muris_2006	1844.17	947.105	671.089	335.544
		T_muris_3016	3820.34	1353.98	1073.74	603.98
		T_muris_3966	5088.64	2436.11	1476.39	872.415
		T_muris_5033	7411.52	3066.37	1979.71	1040.19
		Trapnell	36.3672	54.6055	134.218	134.218
		Z4eq	1788.82	1624.42	1099.37	536.871
		Z4ueq	4371.44	4032.41	2147.48	1442.84
		Z8eq	3358.73	1067.8	1140.85	536.871
		tmp_1	5580.34	2518.41	1610.61	1107.3
		tmp_2	4079.36	1403.97	1174.41	704.643
		tmp_3	6444.25	3407.91	1577.06	872.415
		tmp_4	5884.33	3089.49	1644.17	1006.63
		tmp_5	2351.76	582.266	704.643	402.653
		z_data_12073	20973.1	7841.63	5100.27	4026.53
		z_data_2410	1023.8	31.8711	436.208	335.544
		z_data_3706	2453.1	791.84	1006.63	469.762
		z_data_3869	2712.4	595.625	1073.74	503.316
		z_data_4292	3712.61	1382.46	1207.96	603.98
		z_data_4757	4175.79	1258.7	1409.29	838.861
		z_data_4952	4092.59	1159.38	1442.84	905.97
		z_data_5730	5691.02	1075	1777.07	1207.96
		z_data_785	28.5781	90.832	67.1089	0
		z_data_7993	8459.05	3394.25	2818.57	2147.48

## Sheet: Figure 7b
Figure 7b
		name	ARI	mutualinfo	FM_score	ECS	SIL_score	ARI_hclust	mutualinfo_hclust	FM_score_hclust	ECS_hclust	kNN_overlap
		scLENS	0.896355	0.919464	0.917564	0.897547	0.726122	0.89233	0.919398	0.916039	0.894947	0.508206
		scLENS_med	0.903527	0.92554	0.923484	0.905766	0.745826	0.888246	0.924086	0.914769	0.896253	0.474868

## Sheet: Figure 7c
Figure 7c
			scanpy	seurat	Monocle3	ACTIONet	SHARP	scLENS_med	scLENS	randomly	scvi	HornPA	scDHA	sctransform	zinb
		Avg_Etime(sec)	1.66202	9.06422	10.36	23.6784	28.7973	32.883	55.6926	57.9152	89.1051	90.4829	194.599	504.975	5536.76

## Sheet: Figure 7d
Figure 7d
		N_cells	25000	50000	75000	100000
		memory(MB)	23539.7	61309.8	77877.7	93128
		GPU_memory(MB)	9932.11	11343.6	11343.6	10559.2
		Elapse_time(min)	9.76573	40.6454	101.639	178.085

## Sheet: Supplementary Figure 6
Supplementary Figure 6
			CV of NZ values	Mean of NZ values	SIL score	Scaling factor	Delta_SIL
			1.55514	0.00179706	0.395879	1	0.412575
			0.677277	0.814645	0.503465	1000	0.175756
			0.329502	2.48579	0.496425	10000	0.100061
			0.126467	6.97688	0.455448	1000000	0.0234109

[truncated: 1 more sheets: Supplementary Figure 7]
